# Supplementary material for: Aspects of the Neurospora crassa Sulfur Starvation Response Are Revealed by Transcriptional Profiling and DNA Affinity Purification Sequencing
Source: mSphere. 2021 Sep 15;6(5):e00564-21. doi: 10.1128/mSphere.00564-21 (PMC8550094; doi:10.1128/mSphere.00564-21)
Supplement: DATA SET S1 [file msphere.00564-21-sd001.xlsx]

## Sheet: All FPKMs
Gene	WT 24mM Sulfate 1	WT 24mM Sulfate 2	WT 24mM Sulfate 3	cys-3- 24mM Sulfate 1	cys-3- 24mM Sulfate 2	cys-3- 24mM Sulfate 3	WT No Sulfur 1	WT No Sulfur 2	WT No Sulfur 3	cys-3- No Sulfur 1	cys-3- No Sulfur 2	cys-3- No Sulfur 3
NCU00003	27.8494	28.3489	30.0827	32.4196	33.9869	33.3746	21.7358	29.1327	30.2399	44.79	41.4994	43.5101
NCU00004	25.6108	27.1377	25.8896	30.4597	28.5787	26.7702	26.455	29.0163	26.9842	33.3147	34.2267	34.3952
NCU00005	6.18448	5.6148	6.39818	7.14267	6.62306	7.36454	8.12615	7.93876	8.43126	7.26028	7.61343	7.13275
NCU00006	15.6161	15.8694	17.1273	15.292	16.537	16.424	17.2098	15.9489	17.5785	15.7072	14.2987	14.1276
NCU00007	9.68575	9.74752	9.3181	8.29118	9.77228	9.13358	10.5798	9.05467	8.15578	9.34743	9.64809	8.99538
NCU00008	35.2891	31.3	34.5798	30.1901	30.2149	36.2	30.3094	33.1496	28.8779	26.8754	26.9963	23.5825
NCU00009	0	0	0	0	0	0	0	0	0	0	0	0
NCU00010	40.6928	32.172	35.0089	36.6048	41.0277	39.7161	30.3133	33.7704	34.6973	41.7539	38.7334	45.0741
NCU00011	1.03844	1.38727	0	0	0	0	0	0	0	1.78149	1.00689	1.77495
NCU00013	0.462148	0.309094	0	0	0	0	0	0.419039	0	0.375422	0	0
NCU00014	15.7562	18.3241	17.6873	17.7286	15.7112	16.2863	17.0167	15.6123	15.5537	15.7253	14.8618	15.9648
NCU00015	24.0524	23.2007	18.4189	20.3512	17.9307	20.3585	22.6823	24.9661	16.9244	23.0303	23.798	23.8247
NCU00017	2.21398	1.08969	1.7934	2.32074	2.59103	1.80286	1.32494	1.4245	2.13193	3.36618	2.04524	2.38081
NCU00018	239.56	219.301	237.249	235.048	247.219	227.48	302.814	283.999	306.783	236.465	233.141	236.273
NCU00019	6.14872	6.02773	6.99423	4.91678	5.16542	6.06689	6.31275	5.52819	6.88757	4.03245	4.2927	3.95216
NCU00021	37.8363	52.9064	53.5817	49.4781	37.7517	47.1617	28.1696	29.6884	32.1603	43.6026	42.4889	38.8804
NCU00022	3.88065	3.82822	3.98296	3.70131	3.87639	4.1367	3.71325	3.96193	3.84458	3.3438	2.94175	3.22191
NCU00023	72.2216	64.5924	65.0369	69.4333	79.2518	74.5271	58.8109	68.2555	69.5985	72.2418	72.7203	72.4384
NCU00024	44.8257	43.9739	37.3574	43.7995	52.5778	39.3678	36.83	37.5842	35.2911	43.5693	44.8984	49.6583
NCU00025	40.5558	40.356	36.2247	36.9198	44.166	35.9687	45.4853	39.1509	38.4273	41.1138	39.8951	46.2695
NCU00026	8.23828	7.61524	7.28839	7.82404	9.35525	7.48381	6.35549	7.84383	6.63467	8.32986	9.65651	9.12737
NCU00027	2.82641	2.513	3.72519	2.23731	2.51881	3.1599	2.81383	3.07343	3.14701	2.11927	3.02813	2.43802
NCU00028,NCU00029	38.2744	33.0672	33.4728	36.622	40.8325	40.2353	35.4116	42.1147	37.9284	35.6915	35.9788	39.0445
NCU00030	19.9296	27.1098	26.5891	21.6877	19.8712	21.5705	24.6377	22.432	22.2802	17.4404	21.6737	18.1192
NCU00031	1.10881	0.790651	0.222509	1.00275	0.766198	1.5116	0.0728692	0.727203	0.589133	0.972333	1.14199	1.12754
NCU00032	22.8534	23.8313	21.5941	21.1118	20.7676	21.1124	20.6096	22.7207	21.1586	25.023	23.1822	25.2862
NCU00033	4.20768	2.83793	3.3013	3.74967	3.37551	5.07449	4.71416	5.78002	3.60743	3.49856	4.84232	5.19358
NCU00034	44.0862	49.103	41.4136	43.9177	42.4181	42.425	42.2778	44.528	36.6637	46.0851	48.7544	54.8925
NCU00035	18.3367	17.4797	15.2206	19.8879	17.0813	19.2844	13.0439	15.2471	13.5611	16.7665	17.2597	16.6585
NCU00037	6.87743	8.49272	8.87694	7.54767	7.6206	7.45711	8.34869	7.91429	8.90442	7.58877	7.70163	6.50535
NCU00038	8.57592	14.479	11.543	7.55031	6.30238	10.6633	7.62114	7.72778	7.67542	6.35636	6.24949	5.30024
NCU00039	0.502316	0.787493	0.442092	0.460344	0.237822	0.43649	0.328266	0.246815	0.382699	0.255084	0.260172	0.351934
NCU00040	115.547	155.586	146.339	116.778	110.689	124.647	136.341	110.723	118.923	110.668	108.388	113.225
NCU00041	225.06	178.605	187.11	220.9	212.704	201.095	209.455	245.274	237.842	210.501	218.892	203.934
NCU00042	22.8038	32.0393	21.4078	17.7584	20.1681	21.0833	15.4942	17.3808	16.2247	21.4664	19.5219	26.5454
NCU00043	183.239	152.488	174.352	178.205	158.797	192.888	147.878	190.617	184.752	174.134	173.777	173.446
NCU00045	3.52013	4.10092	4.55966	3.32817	3.65479	3.8806	4.0164	3.35004	3.23892	3.29142	3.20443	3.28406
NCU00046	53.3678	46.4338	46.869	52.2898	51.7871	52.9361	51.077	52.8544	50.3793	56.4778	57.6852	54.1231
NCU00047	0.33313	1.69341e-140	0.698081	0.68698	1.04882	0.638148	0.619542	0.306982	0.642335	1.01626	0.830903	0.702636
NCU00048	0	0.59707	0	0	0	0	0	0	0	0	0	0.748887
NCU00050	127.233	136.523	136.447	130.909	122.382	132.833	118.673	142.098	125.405	132.965	133.763	124.892
NCU00051	45.8135	50.4043	50.4401	46.6307	42.9416	46.8845	51.5602	48.4856	44.0161	41.5172	44.2656	41.353
NCU00052	0.255975	0.450712	0.512798	0.430854	0.563454	0.242893	0.638793	0.552518	0.661342	0.407669	0.296557	0.614282
NCU00054	5.32318	3.53926	4.01562	4.05126	4.85347	3.54985	3.08824	3.95651	5.02799	4.91212	5.55296	5.03976
NCU00055	3.9502	3.47386	3.0989	3.93711	3.60298	3.72765	3.18999	4.35291	4.2866	4.65048	4.47041	5.28686
NCU00056	11.8925	12.6148	11.8564	10.191	11.1042	10.9403	13.1097	12.5502	11.8865	10.189	11.4031	10.128
NCU00057	13.3165	23.3536	20.417	13.737	13.6192	17.618	21.1223	15.312	14.3287	13.7628	15.6531	13.8152
NCU00059	4.87051	8.05685	8.94069	4.87689	5.07923	7.69881	3.37109	4.28142	4.68615	4.30911	4.58333	4.16348
NCU00060	9.7314	10.39	10.6189	9.2067	11.2194	10.8713	13.1152	8.99542	8.75853	9.90255	9.32131	9.03416
NCU00061	2.75411	2.69835	2.32297	2.56124	3.58214	2.30844	1.83053	2.78408	2.16017	2.52792	3.18154	2.38642
NCU00064	56.8977	52.5702	55.5891	57.6145	59.4557	56.875	65.0004	61.593	66.8051	59.1827	60.1524	62.9127
NCU00065	8.71546	10.624	9.79591	9.50026	7.37818	8.01248	6.73896	6.58367	7.03732	9.45567	8.13676	8.61689
NCU00066	14.1389	15.531	16.5185	13.7119	13.396	14.0053	15.2813	14.4396	15.5778	12.4418	12.8662	12.8302
NCU00067	101.439	71.2263	82.2453	103.49	98.2737	96.8574	87.3381	117.464	100.846	103.71	113.45	103.726
NCU00068	45.3301	38.3634	41.72	45.669	42.6611	39.9544	39.8355	38.1752	36.0826	57.163	52.415	52.0765
NCU00069	4.2409	4.10886	3.76218	5.86875	8.89384	3.92721	4.06128	5.04729	4.31736	6.67494	6.45017	6.99096
NCU00070	8.88921	10.6223	9.40405	8.75007	7.06696	8.55184	10.0667	8.68984	9.01877	8.66157	8.84076	9.07148
NCU00071	0	0	0.124832	0	0	0	0	0	0	0	0	0
NCU00072	52.6822	47.138	45.7481	51.6844	51.1459	51.4996	44.609	50.713	45.8441	55.1355	54.5894	52.9813
NCU00073	23.4732	23.4742	23.7268	22.3121	23.7033	24.3216	22.7914	20.3626	19.8737	22.3662	21.4323	20.0968
NCU00074	10.2014	11.205	11.612	9.96309	10.153	10.5015	7.28339	8.52563	9.15401	8.36422	8.53255	9.50226
NCU00075	89.1053	95.6461	89.1804	83.3332	80.489	84.2746	71.5624	73.1797	63.1061	75.5063	80.4209	76.1992
NCU00076,NCU00077	18.7779	18.3632	19.2954	24.0324	18.619	21.5047	19.2893	19.8459	20.2614	24.3083	22.4006	21.5176
NCU00078	32.6415	24.3	23.8841	32.8269	27.4199	31.9974	25.6722	33.6727	31.8304	32.0985	34.4657	30.4767
NCU00079	4.09741	2.05921	3.68181	0.0950083	1.9506	1.42376	0.139752	0.296438	5.79208e-05	1.44501	0.000316226	0.100828
NCU00080	47.7287	35.3948	39.228	47.7764	60.0376	38.8447	31.2274	41.621	35.4679	50.5826	47.8507	51.8635
NCU00081	2.93986	2.70789	2.99038	2.41124	2.5858	2.62552	2.75469	3.1286	2.9237	2.70048	2.34789	2.6555
NCU00082	0.175183	0.118153	0.376286	0	0	0	0.386586	0	0.274373	0.455302	0	0
NCU00083	65.4776	60.2042	63.4413	63.8481	65.9808	61.7948	55.3476	54.9522	51.6068	64.1938	64.5431	68.7227
NCU00084	1.09995	1.24541	1.10434	1.21093	0.901528	1.36811	1.43445	0.710428	1.28886	1.01847	1.48321	1.22754
NCU00085	4.57206	4.53373	4.38795	4.17711	4.21928	3.594	4.46499	3.48031	4.45739	3.68535	4.05977	4.23306
NCU00086	0.0867149	0	0.186637	0.347349	0.359019	0.411869	0.19054	0.158901	0.133533	0.0732684	0.251725	0.288931
NCU00087	42.8184	51.0523	42.9302	40.9541	36.4731	43.4376	43.9344	38.6768	40.1534	37.5208	36.9299	34.0708
NCU00088	71.2581	67.1866	60.7608	79.3295	74.4581	57.6758	65.5564	60.4752	57.1405	76.2242	77.4788	77.4633
NCU00089	15.0057	16.7635	15.8849	15.4172	15.2748	17.5164	11.7284	14.7877	13.5092	13.1306	13.1519	12.568
NCU00090	116.19	135.716	145.089	128.178	114.176	125.793	147.935	132.346	132.113	144.152	142.539	140.299
NCU00091	8.92075	10.1675	8.74412	8.98537	9.16879	9.8384	10.8585	9.42179	9.93842	8.16025	8.90817	8.62894
NCU00092	8.41978	9.88117	10.2351	7.89528	8.17485	9.31555	6.8826	6.91942	7.31022	6.20571	6.02643	5.77867
NCU00093	0.564483	0.939331	0.367973	0.772635	0.325061	1.20484	0.813089	0.619109	0.334544	0.666311	0.808294	0.36892
NCU00095	16.3765	20.6677	19.7468	15.2823	17.1621	17.9332	22.2268	15.7294	17.6929	15.8822	15.195	16.0811
NCU00096	0.647323	0.360976	0.473529	0	0.406542	0.734868	0.0994571	0.119992	0.310303	0.450799	0.6404	0.327417
NCU00097	4.67106	5.02396	4.31856	3.74873	3.60426	2.83129	4.48401	4.75548	4.24588	3.38553	2.84334	3.70272
NCU00099	0	0	0	0	0	0	0	0	0	0	0	0
NCU00100	9.07417	8.76366	8.56101	9.33762	8.76993	11.2719	10.8087	10.0584	12.0535	9.11334	9.8297	9.23892
NCU00101,NCU00102	30.19	28.158	27.6107	33.4533	37.3907	30.9869	29.8655	33.544	32.1226	29.9075	28.1839	29.933
NCU00103	32.472	52.7599	43.8544	31.4096	31.7432	38.5433	44.7018	33.3416	33.8556	30.5405	32.8468	29.4804
NCU00104	90.0523	161.025	73.6304	96.6912	94.6312	97.9888	55.0536	46.3919	50.5703	60.3916	60.0758	80.272
NCU00105	46.1718	57.0775	53.7242	47.7088	48.2867	57.9792	23.3027	33.8559	37.5495	36.6272	36.4126	36.3233
NCU00106	68.354	69.1592	66.9765	62.5557	67.5069	63.9181	51.9979	60.8236	49.7611	65.8785	65.7984	70.9221
NCU00107	12.9136	12.2571	11.7532	8.79485	10.7371	11.9677	9.72282	10.0642	12.0926	10.4767	10.3898	8.51217
NCU00108	13.5683	10.7182	12.4132	13.3305	12.7402	11.4911	12.7302	12.7549	11.9067	12.9544	12.4137	12.9997
NCU00109	9.27674	9.53549	8.58547	10.1912	9.55397	9.04422	10.6477	9.42991	9.58532	9.06335	9.59428	9.45586
NCU00110	1.80752	1.80792	1.85112	1.74309	1.35211	1.43189	1.75482	1.88677	1.8898	1.37918	1.27224	1.52319
NCU00111	38.0819	21.6449	23.2157	35.8619	42.0146	29.4179	23.357	33.0786	31.5631	35.7634	35.175	34.7134
NCU00112	51.6469	51.1429	49.6609	57.8399	53.0125	52.2301	65.5251	64.1486	65.8224	58.054	60.1421	54.3463
NCU00114	52.2181	72.5679	70.5595	53.934	45.169	58.7593	54.7423	61.2926	48.8312	45.9655	49.0602	42.5789
NCU00115	18.3573	28.531	26.4677	18.3756	17.4626	23.3954	13.2212	16.2075	14.8956	12.4697	13.4409	10.3265
NCU00116	56.8891	53.9083	58.0128	60.7632	58.2747	58.948	60.5585	59.4311	62.8804	57.972	61.1114	59.8592
NCU00117	35.0056	26.2487	27.8649	31.6736	31.9965	31.9494	29.4519	34.0874	30.722	30.7438	31.2322	31.7733
NCU00118	1.13369	0.564321	0.584596	1.01775	1.6273	0.780683	0.750984	0.655767	0.579176	1.47696	1.00636	1.1281
NCU00119	12.3124	11.9211	12.0269	11.3158	12.197	11.1749	12.1186	10.2623	11.3524	9.55717	10.6526	11.4354
NCU00120	5.52535	4.71175	4.71058	4.65229	4.57657	5.20034	5.13922	5.60212	4.83732	4.85442	4.98126	5.24069
NCU00121	90.2264	99.4653	93.2943	89.4863	85.5701	83.7739	96.4296	94.5733	81.5647	103.687	106.483	107.38
NCU00122	51.0508	45.1577	48.9713	56.7086	52.5911	60.3482	70.7451	73.6581	83.3999	58.8971	57.595	57.9682
NCU00123	0.152389	0	0	0	0	0.142653	0	0	0	0	0	0
NCU00124	12.5134	12.9779	12.1613	14.5103	14.071	12.4657	13.3713	12.52	12.1704	13.3536	13.5747	13.4288
NCU00125	3.91769	5.12278	4.95524	4.01156	3.78527	4.10044	4.93377	4.38871	4.292	3.58108	3.77088	4.02794
NCU00126	11.208	12.3111	12.6315	10.7682	11.3897	11.4712	13.0725	11.8487	11.8337	11.9407	13.102	12.328
NCU00127	56.6251	47.4879	53.2761	61.2989	63.0023	56.5332	48.0019	49.818	55.496	73.9343	67.2818	72.5207
NCU00128	0.496532	0.41652	0.520293	0.354354	0.591403	0.827365	0.531024	0.559994	0.509185	0.773381	0.491888	0.403862
NCU00129,NCU16661	3.40755	2.87484	3.28032	3.3774	4.62457	3.48368	3.38633	3.3879	4.45959	3.78117	3.99551	4.55488
NCU00130	4.34517	2.79548	2.72728	3.51409	5.50414	3.28424	2.11345	3.20139	3.08504	3.85883	2.86105	4.2017
NCU00132	23.7172	17.3006	18.7286	25.789	28.0646	23.5444	17.6214	17.98	19.3725	27.1925	24.2323	28.5025
NCU00133	23.1972	29.6569	29.4162	21.8819	23.4571	25.8619	31.3303	28.7058	30.1754	20.687	22.8603	22.2907
NCU00134	30.57	34.0549	36.155	33.2292	31.749	36.9384	28.6739	32.6822	30.7925	29.3153	28.614	30.4825
NCU00135	30.7289	32.7848	31.078	35.9025	36.6633	34.5392	37.6849	40.2226	37.5293	30.615	36.1391	30.9738
NCU00136	12.2074	17.705	16.6237	11.2147	11.8997	12.8229	10.5743	9.64203	10.6525	9.88565	10.3382	11.1218
NCU00137	76.7549	107.286	104.173	86.5932	77.1172	82.419	102.216	90.6803	92.0421	71.2206	72.7862	69.778
NCU00138	1.09066	0.772854	0.957169	1.63774	1.38151	1.54144	0.870451	1.12069	1.01799	1.29093	1.09474	1.12592
NCU00142	12.4702	12.2431	12.0836	10.9753	13.2813	11.609	14.0714	12.131	13.6727	11.413	10.1093	11.3414
NCU00143	0	0	0	0	0	0	0	0	0	0	0	0
NCU00144	46.0763	47.805	41.4902	41.2586	46.0517	40.1488	38.6279	38.809	33.2848	43.5925	43.4457	50.1207
NCU00145	20.6372	20.1926	19.2453	19.7615	16.9212	21.2434	20.9816	17.5349	23.4958	16.964	19.1731	17.893
NCU00146	13.1983	9.38734	10.5244	13.8578	14.9059	12.5275	13.908	14.198	16.8396	10.5742	14.7502	13.389
NCU00147	58.0582	52.9477	51.8947	57.5267	65.2672	56.883	130.235	120.114	140.096	56.6627	61.6227	54.3618
NCU00148	17.5877	19.3539	18.4384	21.0863	20.7007	16.398	27.2035	20.675	23.9064	24.1248	23.9431	22.0114
NCU00149,NCU00150	44.1487	36.7084	40.5977	51.9668	47.6074	39.85	40.5068	43.3242	38.1082	50.3943	50.1368	40.7025
NCU00151	4.68022	7.60197	6.79253	3.82037	3.59505	5.77088	3.88389	4.7278	4.8674	3.2199	4.10707	3.56851
NCU00152	14.0977	15.1635	14.7734	13.8276	13.5405	13.9303	17.0055	14.3753	14.8521	14.6758	13.5277	14.3792
NCU00153	14.5563	29.2418	25.8437	13.2143	10.6526	18.9352	14.2968	13.7995	12.0032	8.64049	11.2242	9.10843
NCU00154	17.2811	18.0534	15.9356	17.1635	16.7809	15.0091	21.4428	16.5623	16.587	16.3973	17.0399	17.79
NCU00155	22.6982	23.7383	22.8719	22.4066	22.9893	20.8474	25.2865	21.7366	23.4969	24.947	23.759	21.9465
NCU00157	35.6993	28.9612	34.4004	40.1194	40.6121	35.4742	38.0689	45.4357	42.3891	34.173	36.855	34.8333
NCU00158	4.84456	9.10465	7.61396	4.90973	4.76507	5.51291	7.01833	4.66752	4.95658	4.54173	4.63285	4.0081
NCU00159	5.69056	5.73671	4.30822	5.78077	6.04299	6.08202	5.37964	5.69173	5.11965	5.87257	5.99032	5.25653
NCU00160	266.004	200.114	194.997	285.055	289.57	255.021	207.169	282.367	266.238	266.665	277.568	260.639
NCU00161	6.51826	4.32621	4.97588	6.923	6.57765	5.06196	3.59218	4.48881	4.89475	4.63108	4.86224	5.24858
NCU00162	20.7561	22.4889	22.8031	18.2733	20.1525	20.1455	40.4251	29.3813	31.466	17.9136	18.1565	16.5842
NCU00163	20.7968	18.7636	20.8609	20.826	18.9602	21.9638	21.5065	22.1494	25.0258	19.8558	16.6	18.5522
NCU00164	9.62363	12.0795	10.5029	8.82817	9.7389	10.071	11.9349	9.00033	9.43476	8.07654	8.98937	8.80604
NCU00166,NCU11173	18.6239	25.9899	22.5976	21.579	22.1535	21.5131	28.1435	20.5442	24.9477	20.8912	19.0717	20.2556
NCU00167	14.4354	14.8404	13.1355	11.6741	10.8106	12.8897	14.1901	13.443	12.5108	12.5052	12.0092	12.1002
NCU00168	31.7098	33.1825	31.1959	30.8927	25.9225	29.9936	30.8567	33.1832	27.7898	29.85	30.367	30.7806
NCU00169	58.0873	58.3648	60.4472	57.9979	57.0429	59.4651	99.1667	79.2747	92.8797	56.0826	56.9385	54.1095
NCU00170	20.024	26.9964	25.818	21.0723	18.6598	22.1248	25.4047	20.1825	20.629	18.3827	18.7148	18.2283
NCU00171	24.7834	26.345	23.4554	23.9767	24.4397	24.8532	29.822	23.3312	24.704	24.2063	25.086	24.9732
NCU00172	15.3267	14.3103	16.1333	14.6232	15.2676	15.2759	15.8855	13.6716	15.5964	16.045	13.211	14.3192
NCU00173	25.7016	25.0602	24.6239	27.0003	26.8422	29.191	35.2355	32.4467	36.6395	28.8438	28.1359	26.4622
NCU00175	27.3174	20.8781	20.5708	27.1077	54.6686	29.1136	9.85459	18.4167	15.1397	27.8621	27.9869	32.645
NCU00176	3.2774	2.16794	2.59389	4.52092	6.41499	2.24445	2.58819	4.16441	3.78247	3.61196	4.6873	5.07124
NCU00177	99.6118	140.093	135.683	120.039	97.6092	107.901	100.131	81.5612	84.6075	111.857	108.568	109.688
NCU00178	7.02031	7.74622	6.75999	7.43853	7.16524	6.65903	6.38132	5.98518	5.45884	6.36327	6.79416	6.7521
NCU00179	0.000147621	0.367703	0.443383	0.0394654	0.127046	2.21034e-06	3.22494e-06	0.000171825	0.000107179	0.0117051	2.33737e-06	4.91056e-07
NCU00180	2.84139	2.23627	3.06223	2.4645	2.27246	3.12052	2.34174	2.79201	2.87145	2.87237	3.09056	2.07086
NCU00181	8.128	10.4033	8.33154	6.74351	7.29328	7.96764	8.72939	6.37267	6.71544	7.16894	6.87933	8.06155
NCU00182	28.9001	26.0713	26.498	28.8488	30.0856	27.922	34.0639	32.8649	34.3206	26.4681	26.1167	27.3208
NCU00183	20.9418	21.2246	20.3799	20.6102	20.9512	21.5987	20.8506	22.3315	20.8497	22.2808	20.6686	21.291
NCU00184	8.08904	9.74135	8.39458	7.65258	8.65804	8.31386	10.4543	9.6581	9.3519	8.74239	7.92341	7.87728
NCU00185	0.542253	0.361777	0.388123	0.394441	0.159488	0.596089	0.285766	0.432317	0.484938	0.267975	0.230981	0.3927
NCU00186	1.75607	1.59854	1.48507	1.40728	2.07386	2.06365	0.823759	1.35425	1.171	1.40623	1.89964	1.7852
NCU00187	8.93349	14.6923	11.7697	5.98061	8.9637	9.6919	8.31873	6.28574	5.80859	5.203	5.40977	7.21096
NCU00188	28.9868	23.6035	24.5425	32.1237	30.5334	26.085	29.8533	27.0921	30.1152	40.5355	34.5977	37.4513
NCU00189	1.78785	0.287849	1.24396	1.32407	0.901686	1.65152	0	0.81885	0.676944	1.52853	1.30386	0.755863
NCU00192	0	0	0	0	0	0	0	0	0	0	0	0
NCU00193	20.4881	15.1018	15.4148	18.5983	16.0426	21.2166	17.6419	22.0474	21.83	17.4776	14.8846	13.1055
NCU00194	49.8342	59.2136	53.2681	49.4767	49.7439	48.8011	45.0572	47.3709	50.4575	47.5226	47.0415	48.3683
NCU00195	13.9814	13.6765	15.603	23.617	17.8029	12.275	11.3852	9.3078	11.6782	30.7406	23.4142	20.5709
NCU00196	13.9104	13.6064	13.6361	13.3593	13.9161	13.9414	13.5852	13.8896	13.3716	15.2992	13.9782	14.9204
NCU00197	0.340088	0	0	0	0.32558	0.32614	0	0	0.248465	0	0.347108	0.283111
NCU00198	113.16	125.638	124.351	128.911	120.511	121.662	113.83	127.425	112.132	120.616	120.893	101.583
NCU00199	20.3771	20.0262	22.551	18.3684	17.2159	21.5574	20.0303	19.5444	20.4176	19.7359	18.6061	19.0513
NCU00200	50.2528	55.4879	59.0776	60.8309	49.895	46.3905	52.8174	49.1993	45.4793	64.3254	62.5164	60.5213
NCU00201	0.196805	0.28261	0.136329	0.198672	0.373785	0.188773	0.144959	0.275036	0.24782	0.309325	0.316371	0.324061
NCU00202	103.516	107.638	110.247	92.28	95.9169	102.894	135.26	117.631	114.622	92.5721	91.8996	91.5448
NCU00203	19.6456	20.0971	16.2807	21.3184	17.2525	18.5546	17.4495	16.7151	14.5157	19.3999	22.5484	16.2714
NCU00204	20.1761	21.2036	19.3341	19.088	21.8521	16.8239	16.3181	19.974	16.847	22.9855	21.0685	22.816
NCU00205	4.34798	3.80663	4.62652	4.06234	4.31851	4.53286	5.76788	4.6867	5.78807	4.97388	4.39555	4.03057
NCU00206	0.92122	0.871935	1.0048	0.973531	0.831436	0.841272	1.18547	0.838081	1.01448	0.904772	0.640074	0.953633
NCU00207	6.1731	4.16118	5.55415	6.73269	8.25528	7.42769	6.31712	6.10118	5.06264	6.30313	6.54571	6.79984
NCU00208	0	0.0818213	0.177581	0.24783	0.0642075	0.118411	0	0.0573365	0.0477996	0.207339	0.181114	0
NCU00209	15.6355	18.3747	18.0203	17.5413	17.9146	19.2815	18.473	17.6508	18.2373	16.005	16.5141	15.6241
NCU00210	33.6117	36.9256	31.7604	32.6216	35.2127	40.286	32.9841	38.0541	35.9415	30.313	35.87	32.0139
NCU00211	51.5576	56.5452	55.5168	49.0612	47.6752	56.4289	45.6313	52.9561	49.9219	39.9664	51.8249	37.2375
NCU00212	446.197	417.472	454.112	469.816	433.905	462.123	473.689	558.122	525.572	457.719	476.079	444.029
NCU00213	9.97451	9.54162	9.88654	8.87365	8.46624	10.0058	9.67361	8.98456	9.8756	8.71837	9.32299	10.1132
NCU00214	31.049	25.6537	25.3559	28.8537	25.7326	29.4482	36.6951	35.5357	39.642	26.3495	26.6498	25.2448
NCU00215	27.5571	29.0717	26.8585	27.1646	30.3762	26.4362	35.8933	35.8971	35.9112	28.2364	27.0364	28.3763
NCU00216	98.0151	114.193	111.243	108.772	100.436	107.501	144.5	131.532	130.159	99.8442	106.156	102.743
NCU00218	13.1556	9.80131	10.56	9.1396	7.41666	9.16252	7.38708	9.89182	9.05322	8.61966	10.5629	8.72783
NCU00219	19.7825	20.9018	20.5262	18.9371	19.2442	19.7856	22.902	19.2293	19.7651	18.5208	19.2256	19.7158
NCU00220	8.86793	10.6087	8.47361	8.81461	8.52411	8.9869	8.4283	8.1153	7.64095	7.09137	6.11078	6.12687
NCU00221	0.191638	0.0629651	0.135888	0.0969905	0.164069	0.152081	0.0472373	0.208272	0.200106	0.0811209	0.0935834	0.107271
NCU00222	18.5383	19.1347	20.2688	20.6612	17.9585	18.2837	22.2921	19.0197	21.3267	19.9031	17.6297	19.7468
NCU00223	18.1464	17.822	18.8344	19.5032	17.9828	18.1923	12.7503	15.386	14.753	17.6002	16.6886	14.7982
NCU00224	0	0.474604	0	0	0	0	0	0	0	1.77331	0	0.58485
NCU00225	284.807	526.445	405.913	283.939	250.222	329.632	439.291	297.684	295.424	254.178	260.151	224.391
NCU00226	12.0794	9.94723	10.1589	10.1906	10.7347	10.4331	10.9215	12.2059	12.6974	12.7984	11.4624	11.5798
NCU00227	29.3386	42.6562	42.3921	37.9528	24.8334	33.0077	23.0372	23.5148	21.608	34.8931	35.8965	30.259
NCU00229	0.127487	0.178292	0.28371	0	0	0.244839	0	0	0.103261	0.110577	0.124966	0.108855
NCU00230	28.3	25.352	27.8492	26.9315	26.7531	27.2474	26.3735	26.4485	26.4511	28.437	27.0515	29.6487
NCU00231	0.0607262	0	0	0.061295	0.091218	0.0292841	0.0414737	0.0281095	0.023405	0.0261888	0	0.0253517
NCU00232	11.3513	15.0543	15.1435	12.3853	11.2671	13.1183	10.7889	9.99392	9.9148	11.1645	12.314	11.578
NCU00233	1.07335	0.396262	0.514219	1.07634	0.371143	0.904835	1.55	1.09492	1.1031	0.801928	1.02724	0.493663
NCU00234	19.6595	16.6125	15.9344	17.8397	20.5739	17.4312	15.7153	17.8827	16.8479	17.9428	17.4273	19.4987
NCU00236	8.37407	8.88499	7.95595	11.7184	8.71089	10.3746	13.974	15.8038	14.985	11.376	12.1122	9.56993
NCU00237	6.14746	6.22249	6.93468	6.84167	7.36004	5.95139	7.14985	6.63068	7.16727	6.55129	6.63282	6.41208
NCU00238	0.752417	0.652677	0.828222	0.763004	0.57274	0.771841	0.523966	0.73403	0.432546	0.57976	0.677391	0.417857
NCU00239	11.1349	12.8495	11.4948	11.2838	12.7338	11.8513	12.7015	11.02	11.048	10.7153	10.9672	11.347
NCU00240	6.76534	6.39085	6.94884	7.48793	8.37771	7.65854	7.8264	7.47052	7.48346	7.91779	7.67592	10.0261
NCU00241	9.45105	12.1521	11.6405	8.87055	9.45005	10.3823	16.2461	11.0591	11.9797	9.27589	8.61246	7.65356
NCU00242	28.7175	30.9447	26.4231	26.6109	26.2386	26.5538	30.279	28.79	23.0122	31.2615	32.672	33.4619
NCU00243	71.9379	74.4305	74.1924	66.6506	66.4803	71.4513	85.5202	77.7393	76.3142	65.2865	66.2766	62.7008
NCU00244	2.87013	3.04803	2.89647	2.45602	2.46563	2.98944	6.69827	9.32561	9.22679	2.28128	2.52616	2.17481
NCU00245	9.49584	6.4257	7.1341	8.50473	7.13972	8.32689	7.86794	7.74188	6.16389	8.60843	8.57081	8.80537
NCU00246	1.9123	1.01154	1.26594	2.72681	2.21771	1.80422	1.04005	1.61053	1.2249	1.98645	1.96653	1.874
NCU00247	3.41981	4.19805	3.64433	4.15072	4.76543	3.80144	2.81028	2.39641	2.11748	4.29071	5.18354	5.02854
NCU00248	10.855	11.4202	12.9906	13.0954	11.7246	12.7995	14.8985	14.3916	14.2578	13.0402	13.6201	13.6274
NCU00249	11.8676	11.9817	13.6233	12.7087	11.683	12.9073	10.8353	12.6736	11.46	14.9006	14.4403	13.7426
NCU00250	0.687785	1.10191	0.883231	0.573118	1.37456	0.881844	0.56571	0.973638	0.798785	0.685292	1.61029	0.962023
NCU00251	3.4286	3.90526	3.94896	3.44885	3.77639	3.60339	4.24307	3.18273	3.49798	3.3711	3.74174	4.5627
NCU00252	2.81983	2.28287	2.37263	2.22889	2.25481	2.41989	2.1125	2.81958	3.20917	2.39294	2.17101	2.55187
NCU00253	8.16809	6.24363	6.77105	9.4501	9.5796	9.64026	6.46467	9.673	10.3446	9.20433	9.03645	8.10523
NCU00254	0	0	0	0	0	0	0	0	0	0	0	0
NCU00257	8.77809	8.82069	8.48543	7.40967	7.81096	9.5769	9.00808	8.91153	8.84765	6.4815	7.42269	7.15506
NCU00258	781.75	845.169	877.036	769.92	683.651	875.227	721.497	871.438	750.491	670.017	694.48	643.824
NCU00259	36.1621	20.1545	26.405	37.3552	42.1889	36.4297	25.1513	33.9402	30.6939	31.7894	29.6297	31.4251
NCU00260	37.7636	31.0792	36.308	51.2318	69.902	50.1244	33.0194	32.1295	36.1232	46.523	52.029	57.7088
NCU00261	51.2621	68.0133	65.8413	53.237	47.4547	58.5893	43.0501	42.8123	48.6429	48.7134	45.7633	44.8728
NCU00262	3.24466	2.84857	2.85147	3.30292	2.85498	3.0838	9.28042	6.49007	8.62383	4.20289	2.93687	3.31969
NCU00263	285.304	209.307	239.847	272.898	273.729	219.466	675.985	519.488	632.235	332.739	314.576	293.447
NCU00264	18.9902	15.683	16.9444	18.7279	15.7971	19.8288	14.8808	16.1073	15.1972	20.0894	19.8396	15.1583
NCU00265	605.432	849.918	870.796	585.579	525.421	605.046	1236.41	802.345	760.015	705.237	698.57	686.831
NCU00267	0.638647	0.378746	1.28262	0.967245	0.585613	1.35164	0.352506	1.25391	1.63038	1.69318	1.76964	1.2194
NCU00268	9.53508	8.32954	9.0212	8.20911	9.26825	8.59335	7.80061	9.0542	7.93198	10.0528	10.2698	10.0069
NCU00269	5.92774	6.57277	6.27104	7.09724	6.00285	6.64304	5.84789	5.96923	5.68663	7.12566	6.94827	5.67969
NCU00270	18.3921	15.3899	18.3032	16.2	16.5839	17.8005	20.0856	18.8537	21.5455	17.3699	16.6038	15.6441
NCU00271	0	0	0	0.271779	0	0	0	0	0	0.22817	0	0
NCU00272	13.2224	15.9561	14.7799	13.2578	13.678	12.2492	15.9357	13.289	13.2172	13.9261	13.7038	13.902
NCU00273	14.6373	16.5785	18.2515	15.2957	14.262	17.4156	17.3914	15.7417	18.6569	15.9076	15.8143	15.1589
NCU00274	5.99375	4.75405	5.22548	5.05204	5.07206	5.58804	4.78071	4.27173	5.71807	5.54078	5.35489	4.97231
NCU00275	8.11958	6.7142	7.96879	7.84034	7.51377	8.2704	7.40976	7.74289	7.64727	7.8191	7.23128	8.0505
NCU00276	4.78106	5.73404	5.58652	5.41395	5.08065	5.96727	3.78244	4.63497	5.15002	4.41681	4.50395	4.27449
NCU00277	5.83811	6.57639	5.74358	5.0654	6.10081	4.87137	6.10001	4.71113	4.81638	6.043	5.1438	4.40417
NCU00278	29.8871	31.8626	28.1947	30.5788	30.7804	28.574	32.7765	29.3662	28.0299	29.3198	32.8697	28.7619
NCU00279	2.26987	3.11045	2.73845	2.46902	2.35734	2.69214	2.05779	2.43103	3.05093	1.91348	1.79734	2.20657
NCU00280	10.7109	12.1301	10.7752	10.8581	9.45836	9.43387	13.304	10.8222	10.591	11.141	10.6657	10.8343
NCU00281	2.96797	2.92063	1.96513	2.70046	3.11441	2.65454	3.11323	2.2553	2.30814	2.9819	2.80751	2.63455
NCU00282	2.6361	1.76185	1.77255	2.52443	2.73836	2.65578	2.02559	1.98452	2.70763	2.6458	2.51181	2.06344
NCU00283	7.81402	8.47659	8.17884	8.56643	8.95545	7.73036	7.95751	6.96795	7.86318	10.2258	9.65204	10.8262
NCU00284	1.93781	2.615	2.80645	2.39712	2.09668	2.98437	1.60159	1.63626	1.31603	2.47692	2.25272	2.61549
NCU00285	45.5348	50.7259	49.4162	39.1758	42.7777	49.0223	35.2648	40.8993	33.825	46.4649	44.5826	47.8628
NCU00287	9.91852	7.53545	8.08765	9.75758	8.99025	8.44502	12.2611	12.2376	11.6364	9.93825	10.2025	9.14711
NCU00288	1.2875	0.60022	0.531705	0.730402	1.1784	0.84276	0.663669	0.300985	1.27638	0.619894	0.625094	0.814109
NCU00289	11.8035	12.3091	12.6667	11.5414	13.493	12.0054	15.4961	13.0521	14.6687	13.7569	14.0204	12.1701
NCU00290	0.177753	0.114099	0.216639	0.0888678	0.0885718	0.042797	0.0617755	0.123551	0.102352	0.192055	0.134673	0.0748426
NCU00291	7.25874	4.85383	4.83135	5.89114	6.00184	6.16723	4.63666	5.76283	5.70592	6.57284	5.74649	5.89324
NCU00292	1.59162	1.0245	0.992388	0.91602	1.20304	1.65932	1.24604	1.31222	0.79148	1.43107	1.3367	1.66624
NCU00293,NCU00294	2367.41	2316.91	2438.32	2485.73	2190.45	2555.05	2072.45	2629.49	2295.73	2387.96	2366.82	2172.2
NCU00295	22.206	21.1889	23.3079	21.6393	22.2537	21.6349	25.4757	24.9704	27.2839	20.3116	20.7535	19.222
NCU00296	0.143203	0.057874	0.191131	0.333227	0.0473942	0.228084	0.226013	0.174071	0.395838	0.404964	0.523737	0.35457
NCU00297	1.47361	0	0.546999	0	2.31733	0	1.68287	0.6998	0.593379	0.643515	0.730204	0
NCU00298	1.53571	1.36213	1.0332	1.40637	0.47412	1.05444	0.915826	1.13587	0.460714	1.25059	1.23217	0.453762
NCU00299	4.61201	2.81281	3.46308	4.77537	3.61939	3.07122	3.60712	5.50372	5.95141	3.87518	3.64887	3.1536
NCU00300	11.5185	12.1756	11.0275	11.6531	10.4764	10.3195	9.04686	8.48232	6.46794	10.8078	11.0655	12.6413
NCU00301	9.20379	15.7957	12.5243	7.83256	6.90247	10.1187	10.4929	7.00711	8.1265	5.3259	6.32533	5.50326
NCU00302	18.903	24.5986	20.505	16.7917	18.2126	16.5908	26.9246	16.2212	15.7385	14.0418	16.8823	14.5285
NCU00303,NCU00304	71.9135	65.9713	67.9568	82.4136	87.7575	68.7417	79.0748	81.7203	86.4273	67.3588	79.8242	72.7112
NCU00305	1.73573	2.6796	2.42257	3.54964	3.83199	2.29532	2.59134	3.62078	2.30077	2.55848	2.1016	2.35724
NCU00306	48.6776	36.1736	32.4375	36.1416	41.2141	36.6154	33.6402	36.9204	37.2926	45.9383	44.1701	47.2379
NCU00307	0	0.569612	1.19437	0	0	0	0	0.718245	0	0.671563	0	0.673283
NCU00308	7.71636	5.53503	5.76719	5.22404	5.66782	6.05997	4.91301	6.184	5.16958	6.97719	6.65577	6.90205
NCU00309	26.4997	24.7645	28.1489	21.24	20.2283	25.6039	26.0406	21.6589	29.6792	25.571	23.1822	21.6439
NCU00310	1.83897	1.86387	2.03687	2.1195	1.71573	1.70786	1.48307	2.12498	1.90557	1.28385	1.66582	1.80643
NCU00311	72.3205	71.3311	72.019	69.7788	77.6405	72.6888	79.6002	73.4421	74.1165	70.3614	70.3832	74.3832
NCU00312	0	0.336611	0.0910704	0.508125	0.526346	0.601428	0.181603	0.585645	0.195037	0.106801	0.242894	0.318191
NCU00313	0	0	0	0	0	0	0	0	0	0	0	0
NCU00314	0.905535	1.32888	0.442727	1.28108	0.733791	1.03636	1.40561	1.68959	1.27512	1.17964	1.79078	1.52775
NCU00315	1483.82	1035.82	1144.06	1585.14	1361.68	1530.75	970.423	1642.12	1283.83	1406.09	1542.97	1218.7
NCU00316	14.767	14.7427	15.596	14.3035	14.9963	14.4701	20.8592	21.4899	20.4512	13.766	13.8417	14.4998
NCU00317	8.57234	8.76876	7.94451	7.83561	6.47002	6.46575	10.2319	8.57818	10.4629	9.46994	9.54187	8.64098
NCU00318	0	0.388598	0.179716	0.127204	0.387992	0.197107	0.396495	0.0774846	0.0986835	0.108268	0.0823065	0.141983
NCU00319	3.30029	3.24669	3.94321	3.83171	3.23921	3.31787	2.06562	4.24464	2.8134	3.22805	3.31333	3.97857
NCU00320	9.15892	6.93688	8.61906	8.71406	8.38089	9.2046	9.09984	9.94169	9.80425	10.3588	9.92791	9.53608
NCU00321	51.3325	38.7724	42.6845	46.6587	49.0705	45.6923	46.5324	51.323	51.7665	47.1207	50.5509	52.7773
NCU00322	46.3916	37.1158	38.4692	36.7442	73.4139	42.6571	288.079	130.923	336.131	43.2254	35.3687	36.0159
NCU00324	12.8784	13.893	13.9577	13.6417	12.6308	12.4033	16.8031	13.3433	13.5278	13.985	11.1834	13.457
NCU00325	9.91192	8.40946	7.46931	8.18701	7.4131	8.59551	7.37514	7.81188	10.1231	8.67409	8.12299	8.17466
NCU00326	36.3545	28.0411	31.5567	33.97	37.9583	29.5442	33.477	32.282	35.2272	32.4211	34.6063	33.1482
NCU00327	0	0.172789	0	0.265881	0.270246	0	0.185352	0.743027	0.202979	1.58681	0	0.222935
NCU00329	9.28176	10.157	10.1093	9.47997	9.44082	9.54138	8.08767	7.57737	9.20931	9.83459	10.5128	11.3356
NCU00330	2.35422	2.89889	2.4259	2.42984	2.27827	2.75844	2.82197	2.15822	2.34732	2.62718	2.95224	2.58415
NCU00331	2.52206	3.08726	3.54424	2.33141	2.83362	3.29411	2.27233	2.46659	2.68708	1.84021	1.96105	1.96827
NCU00332	67.1102	63.0973	56.2188	61.1071	65.4761	62.2742	53.7262	56.5056	44.1086	66.1429	70.7817	78.8714
NCU00333	5.93917	6.74952	5.5139	5.79144	6.7134	6.07423	6.73763	6.46673	6.5635	6.35896	6.00145	5.9406
NCU00334	18.5967	20.1586	19.782	15.2418	14.5335	15.7167	21.7142	18.5834	17.6748	17.8335	17.6152	16.9473
NCU00335	15.7125	18.6626	17.2493	15.8409	14.6379	17.198	21.3891	18.4841	19.3764	18.5273	17.3831	16.9737
NCU00336	12.498	17.7571	19.6104	12.9598	12.6962	16.6341	8.94554	10.6885	13.6033	10.5213	11.2596	10.5512
NCU00337	8.50274	13.7072	12.9738	7.29121	6.09486	10.4924	6.91173	4.94615	7.77892	4.86361	6.05821	5.93677
NCU00338	3.04096	2.38304	2.4169	2.40289	4.0779	3.62037	2.50548	3.9454	2.6055	2.68281	2.96015	3.12675
NCU00339	0	0	0	0	0	0	0	0	0.149648	0	0	0
NCU00340	65.5042	60.8452	69.6757	63.1121	64.8102	63.0099	73.6904	74.2634	79.7713	66.7872	65.3337	63.242
NCU00343	0	0	0	0	0	0	0	0	0	0.185257	0	0.182094
NCU00344	13.9372	12.9106	12.7615	13.0318	13.6224	13.8712	12.523	13.3486	12.1281	14.3235	13.2504	14.888
NCU00345	8.10766	7.81864	8.04542	7.43689	8.47088	8.18013	8.55985	8.50962	7.82257	9.16797	9.76067	7.89498
NCU00346	10.1001	10.5251	8.31514	13.2419	10.8032	10.3623	11.9341	9.31452	10.4858	13.3612	14.5467	12.9821
NCU00347	13.9589	15.0333	15.694	16.4918	12.7493	15.0702	17.7911	14.2474	16.4298	16.3922	17.2839	14.3585
NCU00348	58.9945	49.3041	51.0888	51.8404	52.4066	61.824	40.7014	54.8586	52.2141	53.4948	47.3333	56.9128
NCU00349	8.2436	7.95369	8.40293	8.0393	7.66298	8.579	7.52308	7.04014	7.53005	7.0938	7.33183	6.03418
NCU00350	20.4704	25.4244	23.0005	17.9731	16.6576	19.5496	39.7892	26.7933	33.1279	21.3988	19.7791	20.1869
NCU00351	20.5579	16.9052	14.6571	18.6454	18.6303	16.8663	13.7143	17.1081	16.1419	18.3612	18.4132	18.1584
NCU00352	17.6228	17.1604	18.0613	17.7812	18.0179	16.7329	19.5507	16.9506	18.7145	19.2665	18.5656	18.1333
NCU00353	0.251985	0.475501	0.17491	0.25162	0	0.241356	0.171367	0	0.38475	0.217447	0.773076	0
NCU00354	0	0	0	0	0	0	0	0	0	0	0	0
NCU00355	59.1725	57.5339	71.4375	72.5384	77.6305	61.8233	93.8807	84.7233	96.3495	78.544	77.1133	84.2066
NCU00356	26.5747	25.1193	21.2949	22.8299	24.1145	21.0287	17.1838	19.2529	18.7525	24.0882	25.5497	29.6914
NCU00357	32.1213	34.0282	35.1037	32.9957	30.5871	32.1649	32.8651	33.7326	33.0993	35.6986	36.1879	36.9157
NCU00358	15.3585	12.1251	12.5803	13.5301	15.5612	14.9646	14.5604	15.0326	13.4056	15.9475	16.6751	16.8049
NCU00359	6.73979	7.62176	7.78842	6.0618	5.06457	7.04459	7.3308	7.19597	6.64539	6.3639	6.03293	5.33938
NCU00360	13.9338	19.0171	19.6533	17.7518	21.5296	16.6562	26.9656	19.3992	20.6209	15.0495	17.0374	15.9782
NCU00361	13.0847	15.7473	11.6925	12.6366	8.2581	9.09516	6.62988	8.17382	8.2475	15.6036	14.1322	12.7156
NCU00362	2.07462	2.12416	2.11195	2.21671	2.34822	2.15397	1.85577	2.01669	1.70409	1.97628	1.83584	1.64544
NCU00363	1.71514	1.20513	0.826041	1.74498	1.75242	1.11971	0.841915	1.43557	1.24609	1.45498	2.36326	2.01405
NCU00364,NCU00365	125.611	93.0771	106.788	145.272	179.306	105.376	89.0288	115.69	124.871	126.005	176.747	154.13
NCU00366	117.152	122.843	126.049	106.422	101.726	127.965	94.5391	106.301	112.51	87.3864	89.6883	83.27
NCU00367	0	0.0604666	0.084845	0	0.0612758	0.0269817	0.0448912	0	0	0.0999838	0	0
NCU00368,NCU00369	14.896	13.4715	12.4787	15.6606	12.3648	13.5132	21.3352	19.8781	19.0715	15.3893	17.4631	15.4367
NCU00370	1.45223	1.08664	1.15995	0.819892	1.80158	1.11361	1.97337	0.988814	0.915504	1.38399	1.72371	1.36021
NCU00371	53.5743	62.4271	64.853	47.7147	47.4668	54.6732	46.2803	49.4746	48.7123	38.7673	44.0143	42.6763
NCU00372	7.98791	10.733	12.5643	9.0191	7.38461	11.4931	8.98351	9.37665	9.84079	8.40664	7.21118	7.33536
NCU00373	191.415	216.83	169.087	150.483	153.694	183.174	96.2551	117.492	110.572	157.887	172.414	203.381
NCU00375	3.24888	5.33583	4.50397	4.08316	4.333	4.46028	4.21893	5.0857	3.01058	6.06198	6.03045	6.25746
NCU00376	23.0653	18.5969	20.7894	21.3928	21.1797	23.6275	24.0904	28.3553	27.0523	24.0797	24.5916	23.2788
NCU00377	22.2586	21.9231	22.1023	25.2449	23.0717	22.201	24.3073	23.592	24.4162	25.0402	25.9255	24.8424
NCU00378	21.563	18.7431	22.6275	25.7285	31.0337	21.9219	29.0426	28.753	34.3028	25.3941	25.7324	24.437
NCU00379	19.1852	20.0522	19.1619	19.7212	17.5336	18.3935	20.3827	17.5476	19.3375	18.3216	16.8132	17.8902
NCU00380	0.0377416	0	0.0267227	0.113268	0	0.0716026	0.0280285	0.0350603	0.0586842	0.0632123	0.0737823	0.0942124
NCU00382	36.9899	39.0412	43.1999	36.973	36.7983	38.1678	40.3485	40.1118	40.7638	41.8856	44.3767	42.2211
NCU00384	0.617348	0.436366	0.462654	0.63134	1.98303	1.73423	0	2.87841	3.45574	1.08289	1.19393	1.05764
NCU00385	534.311	574.169	599.649	579.943	537.77	574.794	624.031	639.179	624.825	539.747	554.776	479.932
NCU00386	1.55385	0.916445	1.02546	1.39054	1.28746	0.998989	1.25932	1.26826	1.60089	1.5458	1.25471	1.10347
NCU00387	5.48627	5.07596	4.27345	4.36857	4.6455	5.19178	5.3028	5.70796	4.21213	4.47385	5.76682	5.04588
NCU00388	29.4117	34.3429	31.732	27.6179	28.0608	28.6022	35.0911	26.7838	27.8091	28.7699	30.2106	31.0195
NCU00389	37.6889	43.3885	42.497	37.3148	34.0152	41.0067	38.2163	34.7764	35.467	33.0679	35.0046	32.1142
NCU00391	0	0	0	0	0	0	0	0	0	0	0	0
NCU00392	12.5728	11.2696	12.6895	13.2796	13.3985	14.4067	14.9342	13.5089	15.1165	14.1865	14.325	12.8654
NCU00395	67.5167	72.0919	72.2952	63.6848	61.7591	70.3313	60.6997	68.2827	60.4078	58.5511	67.503	63.844
NCU00396	27.2601	26.2236	30.7533	27.581	26.485	27.8629	28.928	28.7278	31.2969	26.5634	25.9995	25.853
NCU00397	210.301	158.042	148.559	209.369	200.479	164.42	195.458	214.859	169.779	225.541	217.015	228.796
NCU00398	16.5265	15.283	14.4162	15.0686	16.6701	15.5772	16.6926	17.1473	15.5876	14.6437	14.0085	14.4922
NCU00399	126.523	146.732	59.0199	64.8153	175.814	75.6023	38.7929	39.4587	41.2833	53.0461	78.4938	72.2462
NCU00400	2.89299	2.53128	2.9273	2.39701	3.24522	3.1735	3.48211	2.73691	4.29426	2.61547	2.29594	2.75332
NCU00401	14.551	12.0971	14.0051	13.2937	13.7402	14.3168	17.9643	14.2567	15.3034	14.0147	12.7979	13.485
NCU00403	6.52453	4.60054	4.36667	6.5511	6.88916	5.45463	3.38416	4.42674	4.75389	6.46729	6.83589	7.11188
NCU00404	17.4087	23.2129	20.9495	18.9978	14.9207	20.3405	12.5327	15.8559	15.799	13.9981	14.8319	15.1167
NCU00405	187.316	213.855	214.93	215.621	203.093	187.844	194.418	177.174	172.242	223.924	219.011	208.103
NCU00406	50.744	59.5968	59.3358	49.7915	50.2597	53.0627	75.8609	59.3374	61.2051	51.457	50.0081	51.0928
NCU00407	3.88774	2.60637	2.9922	3.46547	3.59958	3.43693	3.90743	2.96922	4.21068	3.40557	3.04023	2.72243
NCU00408	11.2215	8.02245	9.52936	10.7424	10.1033	10.568	13.6951	11.8059	18.4573	8.29969	7.96114	7.63978
NCU00409	12.5744	9.81042	11.9061	13.6567	11.826	11.1876	8.19431	9.51644	8.35903	12.0803	13.2474	11.4204
NCU00410	108.953	111.357	116.705	112.734	102.264	115.926	95.481	111.042	102.975	102.126	106.859	93.9534
NCU00411	25.6495	26.801	24.7187	31.2695	26.9438	28.2522	26.6935	29.0804	25.2428	29.1728	33.5001	29.1393
NCU00412	9.26834	11.981	10.7089	8.32389	6.64626	8.1223	11.3522	9.632	9.83463	7.07956	7.01418	7.27268
NCU00413	1373.25	1617.49	1653.44	1481.31	1310.56	1503.41	1528.43	1564.9	1461.03	1288.06	1341.58	1208.88
NCU00414	226.783	284.517	254.872	249.423	229.923	228.127	270.779	252.179	262.663	221.822	218.56	226.831
NCU00415	18.6755	20.0304	21.8943	18.5512	18.5141	19.4304	17.1112	18.0334	18.2047	14.5627	14.9085	14.3547
NCU00416	10.11	10.035	9.30162	10.3461	10.219	8.76338	9.3252	9.33332	7.21192	9.59076	11.0003	10.2226
NCU00417	35.3454	38.8888	34.2179	33.9223	27.3329	31.0602	32.2619	30.1024	31.5314	26.5322	27.9454	29.178
NCU00418	475.836	386.733	389.822	577.948	540.464	464.33	416.948	527.727	518.377	521.853	530.119	495.607
NCU00419	21.2466	27.8551	22.5742	19.1515	18.2732	24.6006	14.9399	15.9437	16.7084	16.4976	17.8664	14.5621
NCU00420	47.4547	51.9091	53.4041	44.2461	45.6146	47.4226	55.6599	48.1639	49.4727	48.3631	45.7773	49.9365
NCU00421	10.4563	11.592	10.7084	9.01668	9.87863	10.0896	10.7586	10.0804	11.0463	9.32138	9.06901	9.59714
NCU00422	194.895	216.502	222.341	200.916	177.173	211.284	221.45	222.076	217.219	190.989	185.936	172.326
NCU00423	12.113	12.3602	12.5793	10.795	12.2198	11.1039	13.8904	11.2567	12.2426	11.5664	11.3375	11.8731
NCU00424	17.0587	19.571	17.6217	17.1138	14.5822	15.7677	18.7361	16.0467	16.4041	18.1176	17.1955	16.5368
NCU00425	0	0.15291	0	0.436522	0	0	0	0.195128	0	0.184955	0	0.181759
NCU00426	7.57236	6.92537	5.71316	6.82162	6.44222	7.24432	6.9672	7.3165	6.8613	6.17511	6.80315	5.69874
NCU00427	7.99535	8.88703	9.59731	8.69902	7.42731	8.83756	8.17513	7.07274	7.16186	6.31586	6.52121	5.80934
NCU00428	5.71435	6.10573	6.48078	6.80074	6.05611	6.67341	5.85478	5.96182	5.67837	4.43328	4.5134	4.61687
NCU00430	32.6741	36.7041	41.9445	38.5663	34.7525	32.1014	39.8719	32.6804	37.5655	41.3542	40.1877	36.9043
NCU00431	92.5097	107.072	99.8467	87.5649	80.9536	100.644	74.7762	83.6115	76.0414	73.9139	83.9746	73.7581
NCU00432	14.8636	15.4158	16.023	13.8135	14.4553	14.8108	17.3418	15.1451	16.5061	15.9012	14.7903	14.9426
NCU00434	33.0502	31.3894	30.9158	30.1988	30.9937	28.5462	34.0827	31.8234	30.8764	29.3157	29.5609	30.5828
NCU00435	27.2743	23.9285	21.6924	32.4356	28.6779	27.095	27.1412	30.8849	27.7098	26.697	31.697	26.9921
NCU00436	37.7042	43.3415	45.0678	40.3647	33.9037	37.4622	38.6841	36.0507	36.1049	39.0351	39.9515	41.0553
NCU00437	1.49466	1.01226	1.05241	1.41188	1.5385	1.26949	1.13361	0.716727	1.19484	0.887119	1.05686	1.24856
NCU00438	5.49322	4.33497	4.49839	4.51687	5.81544	6.17856	5.38695	5.4964	5.34695	4.86735	4.62297	4.04261
NCU00439	0	0	0	0	0.255696	0	0.179086	0	0	0	0	0
NCU00440	139.949	110.505	126.732	121.958	126.647	134.266	139.822	143.189	151.698	120.213	125.743	120.082
NCU00441	30.1067	26.2635	26.1949	24.6724	25.7374	24.1404	29.6497	28.6081	26.1617	26.2697	27.3274	29.0969
NCU00442	18.6802	15.1137	15.0139	17.0155	21.0074	17.0659	13.3361	14.6763	15.2605	16.8023	19.9011	19.5385
NCU00443	247.912	270.608	253.707	261.533	253.687	255.952	335.218	293.391	307.885	258.469	260.978	241.041
NCU00444	38.646	31.04	35.4793	40.4026	35.0508	40.0641	34.2461	44.1468	38.83	37.8903	39.6043	38.4013
NCU00445	7.61846	7.8604	8.36001	7.37545	7.35635	7.13101	8.78454	6.61104	7.69429	6.77293	7.13771	7.18375
NCU00446	6.72215	8.12216	6.68152	5.23313	6.05678	5.88608	9.23549	8.01188	8.40004	6.35189	5.58025	6.24101
NCU00447	121.853	116.389	126.339	115.407	117.455	119.752	121.477	127.491	120.727	128.103	130.472	133.085
NCU00448	3.67427	3.13375	3.07545	2.77696	3.23252	3.3968	2.881	2.73594	3.47542	3.06537	2.90439	3.0599
NCU00449	0.1131	0.227659	0.331901	0.115905	0	0.108049	0.154099	0.110003	0.3444	0.392034	0	0.0955638
NCU00450	58.5563	47.0505	48.4427	56.0837	59.6712	52.1063	42.2437	47.9615	43.6678	55.1554	56.5684	63.6335
NCU00451	28.4739	22.7429	19.065	27.9478	38.1965	24.2464	13.8604	17.1473	14.3532	21.2315	24.8983	29.575
NCU00453	23.4497	22.0775	22.3416	21.6119	22.3619	24.1958	24.0563	23.7109	26.422	19.5795	19.0245	20.3125
NCU00454	5.84754	7.41701	6.52685	6.6414	6.29202	5.2267	5.99899	4.9422	6.36109	8.17456	7.92746	8.41446
NCU00455	36.7796	34.6556	34.2115	37.7532	34.5095	35.1877	38.2837	37.2402	35.4079	32.6381	31.9425	34.6639
NCU00456	40.7378	30.0755	31.7852	43.6363	46.7415	38.728	30.4284	44.2809	44.3769	44.6347	42.3772	37.0742
NCU00457	84.342	120.31	121.058	85.6911	77.0002	104.23	88.0537	84.1545	90.7856	75.2356	77.4107	70.9724
NCU00458	29.9607	21.7327	25.2754	33.2618	30.231	30.0289	27.1641	36.5684	37.6614	26.5274	33.9205	30.3759
NCU00459	7.3887	6.06212	6.42661	6.83088	6.84481	6.22988	7.22437	6.59816	7.19928	7.17691	6.68701	6.33907
NCU00461	13.6544	13.3939	13.7868	14.3719	15.1762	14.2961	65.2929	32.8529	69.2721	15.8664	13.7871	15.4764
NCU00462	0	0	0	0	0	0	0	0.229328	0	0	0.241273	0
NCU00463	35.1954	33.7792	36.892	39.7564	36.752	32.2531	39.3737	35.6262	34.3393	40.2749	35.7896	37.2386
NCU00464	2689.78	2680.4	2880.07	2963.39	2622.56	2937.36	2464.35	3023.34	2666.73	2600.49	2523.07	2275.59
NCU00465	51.1679	61.8212	62.4372	58.6792	58.5687	55.5981	50.5564	50.8626	52.9552	51.0867	52.9557	49.9725
NCU00466	9.92677	12.0088	13.9995	11.6533	10.235	12.6779	13.5982	11.5439	13.8934	11.072	11.5285	9.64782
NCU00467	28.3748	28.6378	27.2901	28.0437	31.0674	29.5955	30.7138	31.0286	32.0063	28.3741	28.7489	28.506
NCU00468	17.8195	22.9855	24.4558	19.1673	18.2165	21.5986	17.8733	18.8252	18.9458	14.8619	16.8538	15.216
NCU00469	7.11134	8.23284	5.95066	8.37029	10.9172	7.72243	7.83871	7.60416	7.01405	7.99814	7.23054	6.37687
NCU00470	9.49021	8.22697	8.44048	9.26739	8.95539	8.7257	10.1281	10.3272	11.0766	9.06071	9.1441	9.87154
NCU00471	6.34367	4.81114	5.13669	5.77766	7.83135	5.09847	5.39559	4.77726	6.51417	6.2032	5.77924	6.25874
NCU00472	56.1021	58.4332	56.9053	64.8806	59.0239	54.1078	71.8283	61.1457	64.5984	64.654	63.9387	57.5312
NCU00473	53.8526	47.282	42.9869	53.2419	55.514	45.0257	40.5788	47.2051	36.0265	50.601	56.0186	55.9054
NCU00474	0	0.173813	0	0	0	0	0	0	0	0	0.121864	0.106211
NCU00475	1621.71	1672.13	1766.32	1819.73	1596.67	1783.55	1548.75	1819.19	1627.95	1528.36	1648.98	1424.07
NCU00476	12.1404	14.8589	12.455	14.2906	13.5766	11.5477	14.79	12.0581	12.9941	11.3713	10.0028	10.6022
NCU00477	279.185	229.105	255.165	289.678	313.068	275.508	334.619	327.339	347.555	291.73	305.699	314.784
NCU00478	6.65903	6.38498	6.02497	7.7897	7.79151	7.10314	5.96631	6.47777	6.66291	7.72619	7.135	7.31491
NCU00480	17.9381	20.6889	20.2826	18.6067	17.9769	19.9632	21.9241	18.696	20.6245	17.9318	17.3702	16.6984
NCU00481	30.8029	25.8988	27.1895	31.3127	28.6954	26.9075	33.3115	32.95	33.4621	30.8597	30.1399	29.9229
NCU00483	6.63688	8.95381	9.66123	7.1102	7.05286	9.85808	8.34225	7.5114	7.67371	6.43683	6.76026	6.47507
NCU00484	137.733	130.099	127.447	152.675	145.26	134.001	143.24	151.622	151.512	141.55	145.083	139.798
NCU00485	0.714448	0	0	0	0	0	0	0	0	0	0.718313	0
NCU00486,NCU00487	25.2782	27.0387	27.0521	24.5228	25.7693	25.5183	24.1084	26.4849	26.1811	21.9942	23.1027	24.0089
NCU00488	111.295	101.645	115.779	114.675	111.86	112.117	116.328	120.187	118.254	117.938	119.654	112.896
NCU00489	1065.71	1356.81	1328.92	1119.99	958.574	1195.02	1236.97	1205.74	1132.48	1026.06	1054.99	934.989
NCU00490	26.446	24.1146	22.7378	24.5644	23.906	24.7102	23.6577	23.4739	23.0865	23.6373	22.5434	25.5546
NCU00491	0.381202	0	0.245528	0	0	0	5.99893e-283	0.316552	0.267232	1.31682e-76	0	1.65289e-10
NCU00492	22.3746	19.6705	20.596	19.3663	20.3688	20.2557	19.3897	20.9313	21.3778	20.4006	19.7677	21.4224
NCU00493	109.145	105.002	104.357	106.367	112.873	103.944	126.116	118.823	123.882	102.683	109.758	106.654
NCU00494	7.32239	8.36523	8.07661	7.81408	8.6405	7.91646	7.45859	7.90746	8.8011	7.85474	8.11639	7.95564
NCU00495	10.7898	11.0709	9.68965	9.51695	9.91514	8.43114	11.6907	8.92924	8.74399	10.1649	9.10098	9.61085
NCU00496	2.77235	3.08171	2.77788	3.8218	3.48421	3.93526	3.00552	2.38497	2.69646	3.77598	2.98354	4.00128
NCU00497	20.6413	13.3709	14.2162	18.7486	18.4466	15.5867	14.5045	18.0892	14.1917	19.6502	16.9921	18.9233
NCU00498	10.1558	8.32695	7.57565	9.45973	11.1681	8.27009	7.90157	7.65849	8.51188	9.26763	10.3927	11.2492
NCU00499,NCU16460	526.987	497.579	509.727	553.538	547.191	544.346	464.919	520.266	492.133	594.809	557.526	623.354
NCU00500	0.891321	1.21245	1.67947	0.785049	0.857961	0.570199	1.24306	1.86491	2.05073	1.64579	3.69348	2.62283
NCU00501	15.6897	17.0799	18.8067	11.4743	11.8361	17.7098	10.6792	11.8906	13.8809	10.3647	8.81505	10.321
NCU00502	316.762	330.922	345.913	333.488	300.063	350.866	342.671	388.769	358.675	323.39	314.749	300.728
NCU00503	12.1944	13.5793	13.8105	13.4019	13.9355	13.4351	13.0145	12.7236	13.8734	12.9063	12.6525	12.8337
NCU00504	5.21257	3.85484	5.42966	6.46017	4.47583	6.29485	5.04428	5.88766	6.31976	7.15311	5.06558	6.11143
NCU00505	60.286	71.0264	63.9645	67.5654	61.4618	67.7883	61.8024	65.2148	63.5828	55.7365	56.7364	52.5941
NCU00506	78.6019	63.3387	68.159	81.8169	77.8582	69.6352	57.1686	61.3262	62.402	88.3115	81.943	88.7773
NCU00509	5.83265	7.96996	6.41018	4.85645	7.07514	5.70792	3.28964	4.91223	3.37213	5.53982	5.02917	8.40404
NCU00510	0.501229	0.340456	0	2.02308	0.526224	1.87471	0	0.912792	0.390892	2.58548	1.92529	2.11089
NCU00512	3.44922	3.12502	3.55411	3.32344	3.97117	3.16402	3.11504	2.85391	3.3465	3.5754	3.38868	3.41662
NCU00513	18.7414	17.6734	19.2116	18.1835	19.5373	18.9908	23.792	22.5965	25.7456	16.8184	18.729	17.4555
NCU00515	20.805	16.7094	17.9255	19.3197	18.766	18.5233	16.7415	17.3522	17.5571	22.8319	22.1304	23.6931
NCU00516	0.236109	0.502374	0.209155	0.594098	0.177182	0.561107	0.209583	0.220193	0.229504	0.510325	0.297801	0.350977
NCU00517	9.04957	9.04212	8.92677	8.60091	8.99223	8.90603	9.55015	7.79865	8.38047	7.58583	7.84871	7.15767
NCU00518	47.8217	35.9786	36.8488	51.1746	47.1192	38.2518	46.5825	57.1306	50.2917	47.8763	50.5684	48.4314
NCU00519	43.6042	39.6991	40.8605	47.934	51.5653	43.2404	46.0244	52.0611	46.9273	46.3204	49.2676	45.1504
NCU00520	74.9684	77.9032	75.4341	69.3242	68.5151	70.6282	65.4732	60.9245	60.2521	64.9897	72.4825	69.5448
NCU00521	43.3363	35.849	40.8559	53.2643	42.8537	41.6898	39.8133	49.2598	48.3513	42.5761	38.6241	35.6378
NCU00522	85.9123	92.5929	83.6635	88.1414	77.8402	84.5387	201.073	136.658	164.399	96.2097	93.5644	93.3704
NCU00523	12.0767	12.4442	13.291	11.2605	12.3526	13.2288	12.2886	13.4571	13.33	13.0863	14.1126	11.3611
NCU00524	0.385816	0.626511	0.441614	0.592518	0.315465	0.2711	0.459574	0.533784	0.385636	0.405253	0.984505	0.407668
NCU00525	0	0	0	0	0	0	0	0	0	0	0	0.0880877
NCU00526	0.0456136	0.0895804	0	0.137043	0.185628	0.0871677	0.193754	0.29337	0.105132	0.156458	0.313623	0.0379327
NCU00527	53.9384	52.3175	58.1823	55.2083	52.6195	55.321	52.3985	63.9406	49.9962	52.71	57.4574	53.6442
NCU00528	12.4374	15.3811	14.4034	12.6964	12.6269	12.6943	14.7896	12.9139	13.8088	12.3483	12.5278	11.5091
NCU00529	0	0	0	0	0	0	0	0	0	0	0	0
NCU00530	0	0	0	0	0	0	0	0	0	0	0	0
NCU00531	0	0	0	0	0	0	0	0	0	0	0	0
NCU00532	0	0	0	0	0	0	0	5.96074	0	0	0	0
NCU00533	0	0	0	0	0	0	0	0	0	0	0	0
NCU00534	0	0.355556	0.109709	0.15087	0.307457	0.497865	0.0551914	0.210703	0.295287	0.194129	0.665216	0.446964
NCU00535	3.4032	5.21483	4.31215	5.80758	3.19392	5.03163	4.45581	5.01582	5.52557	3.99924	4.06437	4.92706
NCU00536	30.6215	40.3859	38.3001	28.5687	27.2408	26.9029	47.0337	42.9148	40.5828	27.6706	28.7789	31.2481
NCU00537	66.0698	72.5233	56.7921	72.9942	69.6195	61.2898	58.4909	71.972	59.2661	76.5222	70.3689	83.4053
NCU00538	11.5405	9.3533	10.5346	11.1819	10.6033	11.002	10.1137	10.5786	10.9075	11.0549	10.8949	10.9414
NCU00541	138.052	154.925	147.034	136.675	134.286	136.311	147.233	145.897	130.775	145.219	162.187	161.024
NCU00542	43.6847	49.0679	51.3222	46.7734	41.0256	51.1931	37.9458	48.414	44.4428	42.2493	46.1947	41.7151
NCU00545	21.8229	22.9238	22.2795	20.3091	21.4425	19.6027	25.3446	21.4036	20.9741	19.0528	19.7379	21.772
NCU00547	0.383474	0.283943	0.232603	0.216805	0.665648	0.46931	0.384747	0.660496	0.928182	0.640748	0.534073	0.547489
NCU00548	6.04358	5.52016	5.94899	5.94019	5.81725	4.62079	13.6299	12.2401	11.8065	4.69187	6.58902	4.68796
NCU00549	18.8276	13.7367	16.6693	19.3407	21.9575	19.2627	63.4933	56.1186	67.8616	18.3174	21.4725	20.4541
NCU00550	10.8878	10.9215	11.8462	9.95008	10.5477	10.8176	11.3689	11.6147	11.0229	10.0282	10.0087	10.9454
NCU00551	15.3463	16.5097	17.2117	14.7502	16.5975	16.0625	19.6479	14.6273	17.8823	16.3679	15.5026	15.5386
NCU00552	9.24447	7.09608	10.7448	13.9723	11.6887	8.53462	15.1979	12.5969	19.4889	16.443	15.1875	13.3515
NCU00553	21.3396	19.0789	20.4048	21.5793	22.5402	22.1108	23.9626	25.1538	24.9415	25.7545	24.0661	22.123
NCU00554	164.994	183.284	186.291	196.008	177.604	157.744	141.508	147.128	122.982	181.843	189.651	180.909
NCU00556,NCU16453	49.7251	44.8813	48.1999	52.4699	49.4717	51.6097	42.5902	48.6945	46.9195	50.8374	50.5898	52.5709
NCU00557	0	0	0.171761	0.739345	0	0	0	0.228025	0.382577	0	0.246294	0.207941
NCU00558	0.899903	0.630602	0.665198	0.685823	0.965056	1.25051	0.883119	1.12899	1.16789	1.13635	0.774485	0.913236
NCU00559	3.58613	3.3603	2.63325	3.01425	3.81797	3.72922	2.51739	2.65347	3.32918	3.58079	3.73231	4.02891
NCU00560	14.4074	18.1189	16.0732	13.7319	13.8298	16.619	11.5902	14.5972	13.4189	15.2774	14.0954	15.2236
NCU00561	2.49365	1.73715	1.99785	2.46463	3.03678	2.89075	2.81693	2.72456	2.7628	2.58067	3.55395	3.01617
NCU00562	30.9532	32.035	33.4054	27.9077	28.1415	30.2334	40.5241	33.4441	39.0682	25.81	28.3209	27.0351
NCU00563	0.673712	0.493124	0.595464	0.6426	0.732967	0.324218	0.565806	0.585623	0.723443	0.591625	0.882355	0.536838
NCU00564	112.902	94.1365	97.7302	122.2	118.904	117.979	94.8708	131.828	105.622	111.375	115.266	106.449
NCU00565	33.9599	38.1708	34.6092	36.7838	31.9438	31.0047	29.1201	28.9515	23.9544	38.5464	35.7788	36.2755
NCU00566	155.044	112.513	128.096	170.109	160.62	150.45	120.333	170.492	157.786	162.164	153.408	150.693
NCU00567	117.315	129.07	134.241	135.243	117.769	116.01	105.554	110.151	101.896	140.455	125.087	132.121
NCU00568	14.9754	15.4787	12.514	14.3449	15.5325	14.7221	12.5237	14.5459	13.4411	14.4709	15.0589	15.2776
NCU00569	23.2794	19.2916	15.7158	25.4614	30.584	23.7367	13.2348	21.8937	20.1447	22.2642	24.197	23.4018
NCU00570	20.0942	18.8763	22.5301	20.44	20.6655	21.6221	16.1694	19.6818	20.0753	18.2235	18.4748	18.8742
NCU00571	45.8206	39.4239	36.7694	43.392	38.8726	46.015	49.7428	53.3317	49.2446	44.3865	44.3144	40.7342
NCU00572	1.59775	1.802	0.903779	1.23868	1.67559	0.754295	1.02062	0.96113	1.4826	1.00294	1.20881	1.36521
NCU00573	73.2497	69.3257	78.9031	77.0745	77.7076	73.5739	74.4457	73.1461	82.1854	76.8692	79.6448	85.2339
NCU00574	0.60397	0.382963	0.41663	0.598283	2.41309	0.570587	0.811392	3.87938	3.18555	1.01766	1.18162	2.00774
NCU00575	131.306	149.128	141.869	132.719	125.015	145.636	124.178	152.261	128.049	141.066	136.651	146.476
NCU00576	19.5239	16.4157	17.0154	18.5908	17.2255	15.8634	18.1952	19.1239	17.7563	20.2467	19.1781	17.7842
NCU00577	13.4264	12.8164	14.9595	14.0553	12.1268	13.2983	12.2258	13.4708	12.4671	11.926	13.0125	12.7702
NCU00578	9.52669	11.2264	8.3653	8.89165	7.58786	10.3245	12.899	11.9327	12.3357	8.64387	7.89066	8.02465
NCU00579	29.753	34.9862	30.7669	28.7117	30.6355	28.2325	32.705	27.2303	27.4723	31.4005	29.7097	32.4812
NCU00580	6.03825	8.64301	8.87605	6.26786	7.68881	7.52921	9.06921	6.40667	6.48539	6.39561	6.63229	8.62515
NCU00581	7.45211	8.57065	7.21561	8.41913	6.78481	8.28357	8.10491	8.11521	8.57239	6.80767	7.47096	7.99681
NCU00582	25.6082	28.4352	27.6112	28.3638	24.5896	25.6425	27.0121	26.3269	25.4603	34.2204	30.2728	30.4373
NCU00583	0	1.82041e-08	0	0	0	8.39384e-09	1.1813e-08	2.35371e-08	1.75559e-07	5.18137e-09	4.77734e-09	6.68321e-08
NCU00584	30.6944	28.3544	29.9162	31.1289	29.1652	30.036	36.4615	35.9418	37.4653	29.5859	31.6438	29.8456
NCU00585	182.951	125.671	152.864	192.942	208.721	180.781	123.379	150.448	151.416	219.794	214.991	231.242
NCU00586	19.3776	18.1339	13.6651	18.2588	26.5046	15.0559	13.2849	16.8106	12.0928	20.6437	22.6869	21.3654
NCU00587	30.6713	31.7324	30.9092	32.3182	29.1852	31.5674	33.9038	30.0752	31.6573	31.4446	31.7734	29.0471
NCU00589	66.7865	67.6444	62.7659	70.3913	68.3014	62.9233	59.2275	62.0502	60.1351	78.1164	77.1961	78.1626
NCU00590	31.7187	30.9576	27.4948	32.761	26.6796	30.9297	30.3925	33.6974	27.2113	33.8773	32.3412	33.3362
NCU00591	4.08076	4.91964	4.93838	5.4837	4.10847	4.83994	6.10689	5.58726	7.68761	5.54889	5.22242	5.15352
NCU00592	5.89802	12.2615	9.47191	7.7789	7.33354	8.03208	10.2047	7.09216	7.69718	6.88261	7.23605	6.84661
NCU00593	29.0129	24.1173	26.1665	27.5334	28.4685	28.4881	29.8642	32.7664	28.9923	31.4007	28.6081	26.8129
NCU00594	0.552328	0.370418	0	0	0	0.533282	0	0	0.434183	0	0.541405	0.466844
NCU00595	38.2177	31.9494	34.2662	34.3755	36.1417	37.6622	32.224	33.7419	34.6645	38.6882	37.6871	43.4803
NCU00596	21.9789	20.5974	19.4074	21.135	19.1338	23.6365	20.3849	22.0315	18.6577	22.2411	23.5036	23.2089
NCU00597	16.3058	20.4913	22.2717	16.1157	15.3537	21.1136	10.1822	11.8001	15.5327	14.1281	14.4957	13.3242
NCU00598,NCU00599	39.0573	42.4548	37.932	44.761	48.2776	39.4825	37.5836	43.9617	44.7251	41.2923	39.9476	39.305
NCU00600	100.651	87.5814	87.1587	97.4656	98.751	100.152	102.448	112.884	125.828	94.2259	97.0437	105.624
NCU00602	8.66818	9.63158	11.3771	8.58254	7.83797	6.78445	30.0983	22.6051	25.4953	7.11785	8.2667	9.22936
NCU00603	0	0	0	0	0	0	0	0.347001	0	0	0	0
NCU00604	4.93212	4.00622	3.6519	4.68305	4.66878	3.05239	3.40041	4.41763	2.95164	4.64994	3.60386	5.35238
NCU00605	12.0678	16.1467	14.1156	11.5084	8.95576	13.5104	11.3557	10.4688	9.16996	7.51806	9.15118	9.61442
NCU00606	2.26333	3.11855	2.25573	1.22891	0.64419	1.55471	3.67298	1.64728	1.92235	2.22399	1.44581	1.02846
NCU00607	0.162558	0	0	0.160864	0	0.155248	0.325706	0	0.122493	0	0.16279	0.134683
NCU00608	5.11103	4.52935	4.66847	5.69726	7.60872	6.50368	4.29541	4.56731	5.6732	5.6422	6.23865	7.477
NCU00609	11.0838	10.7683	12.2831	10.9001	11.7598	11.762	10.775	11.383	13.3809	11.105	10.0677	11.9063
NCU00611	16.0152	13.5981	14.7816	19.027	16.7447	16.6638	16.3979	15.713	17.1147	21.3329	17.4551	18.9781
NCU00614	32.065	30.2622	32.4778	31.2194	33.2761	30.7366	36.4261	36.4788	37.7157	31.7923	32.5479	33.0769
NCU00616	4.27459	3.92278	3.71413	3.86991	3.81577	3.66795	4.01741	3.19776	4.34098	3.37966	3.09074	3.41463
NCU00617	33.8355	32.2129	33.4405	33.7251	33.1837	37.2796	36.4685	36.7788	36.6401	32.5582	32.7395	31.3467
NCU00618	1842.31	1428.33	1612.39	1876.93	1639.17	1933.71	1299.58	1932.13	1615.8	1825.15	1931.86	1747.78
NCU00619	23.3454	25.0602	23.4542	28.0592	21.8013	22.5719	27.4686	25.677	25.1701	29.0156	28.8166	25.9404
NCU00620	5.84499	6.22703	6.83634	5.63471	5.60197	5.0141	6.34386	6.3035	5.63795	6.85881	6.17937	6.73439
NCU00621	16.436	16.3039	17.1258	16.1352	16.1369	16.2319	17.3901	16.7781	17.0672	16.5783	16.5005	16.7399
NCU00622	19.3843	20.7939	20.0144	16.5157	19.3915	18.4083	23.0848	17.5685	18.9499	17.7267	17.1697	18.354
NCU00623	20.48	18.905	17.7012	21.1441	25.5853	20.0552	22.2564	23.1015	24.6008	24.3337	24.3117	23.0352
NCU00624	36.7836	31.8442	31.4731	40.2588	36.849	33.0289	34.5426	38.3642	35.2355	38.4947	39.3575	33.6931
NCU00627	123.03	153.573	139.092	136.125	126.087	119.491	145.916	123.85	129.768	142.989	147.092	143.2
NCU00628	26.6224	28.1862	24.5151	24.4967	25.6242	22.8733	22.802	22.8783	22.3065	28.5363	28.8487	27.2396
NCU00629	331.964	373.734	326.533	303.204	303.218	289.323	315.253	299.865	238.05	323.424	335.837	351.028
NCU00630	1.79435	1.69088	1.66459	2.3305	2.45643	1.82205	2.77572	2.25338	2.63114	2.31056	1.70762	1.79027
NCU00631	6.16164	4.32549	5.02716	5.81869	6.33438	5.56549	4.63356	4.80419	5.59427	6.10668	5.38459	5.19915
NCU00632	21.8723	21.7878	21.3329	19.478	19.4618	20.9827	20.5959	20.7965	20.4931	20.006	20.6277	20.4243
NCU00633	185.315	205.94	174.535	186.32	185.342	160.36	167.343	163.57	134.579	176.362	201.499	201.634
NCU00634	725.634	913.865	907.053	783.742	693.902	797.657	837.888	832.051	765.905	690.46	729.362	642.077
NCU00635	637.781	752.23	726.216	675.913	633.743	677.103	730.776	680.362	657.128	604.119	603.898	562.725
NCU00636	206.739	191.759	204.456	222.187	202.96	215.233	209.304	249.852	223.477	210.221	219.13	206.367
NCU00638	4.81574	4.36845	3.57036	4.13876	4.95683	4.81496	2.78039	4.05847	2.48667	3.99031	4.87265	2.85784
NCU00640	15.6059	19.428	14.9958	16.4691	12.419	9.98149	11.9085	19.6491	16.6597	13.3246	7.27089	11.6479
NCU00641	39.894	38.8349	40.7724	37.1212	34.2529	34.5443	23.4097	36.1067	34.7575	47.5218	38.4385	35.9454
NCU00642	14.9026	11.6874	12.6548	13.7965	18.3295	14.7266	10.769	14.7429	13.7733	16.4149	16.9923	17.2591
NCU00643	3.81638	4.76113	4.00569	5.40874	4.39859	3.87807	4.38168	4.38929	5.14495	4.01331	3.25793	4.88125
NCU00644	123.972	163.724	151.42	120.857	112.737	143.814	138.203	142.168	129.867	114.838	116.851	109.222
NCU00645	0	0	0	0.58949	0	0	0	0	0	0	0	0
NCU00646	10.9948	9.12244	9.56521	8.67903	11.9386	10.241	7.82154	9.03544	8.55538	11.1695	10.9413	12.11
NCU00648	2.16785	1.55676	1.5019	1.89839	2.03321	1.69762	1.67431	1.9922	1.42571	1.53967	1.65642	0.920038
NCU00649	36.4715	34.7154	37.402	43.3405	37.2175	38.8871	36.3122	40.8201	41.2409	40.1441	36.2693	36.5452
NCU00650	12.5085	19.8706	20.5944	12.7389	11.4481	16.3931	11.1413	10.2583	12.8948	9.64081	10.6335	9.37161
NCU00651	27.9324	28.7452	30.1612	28.7936	26.8524	23.9944	28.3844	29.1099	27.8674	27.8228	27.2952	29.1832
NCU00652	1.69478	1.38232	1.51972	1.11096	1.72374	1.46025	1.8938	1.3809	1.35213	1.45153	1.44766	1.80817
NCU00653	0.918855	1.25686	0.99961	1.14661	1.19595	1.23541	1.20857	1.12238	1.26612	1.33059	1.13191	1.06049
NCU00654	21.1498	18.8589	19.1089	20.9136	19.8789	19.1627	22.6108	20.7334	21.1186	21.0049	20.74	22.302
NCU00655	26.0541	35.375	28.075	23.5868	23.7809	22.1559	51.4533	31.9185	33.3422	23.6655	24.447	24.2128
NCU00656	24.7615	20.6057	20.3099	25.774	24.0315	20.6958	20.523	21.5077	20.7908	25.9756	24.6868	26.343
NCU00657	8.78132	8.36795	8.31696	8.00748	7.58491	9.7555	7.86667	10.2042	10.227	7.67801	6.82834	7.3629
NCU00658	0.314009	0.153198	0.145399	0.243115	0.227498	0.211214	0.255259	0.216202	0.327038	0.180588	0.225338	0.227515
NCU00659	3.11514	3.01366	2.83942	2.28337	2.63605	3.49128	2.78342	2.48186	2.58413	4.29087	3.65934	3.49415
NCU00660	15.9905	22.2674	20.9792	16.9568	15.2828	15.5498	22.2742	16.5184	18.202	14.1022	15.801	13.4021
NCU00662	3.81847	4.82911	5.02563	4.82281	3.97654	4.40182	3.95626	4.26694	4.54482	4.15626	3.81464	4.59955
NCU00663	23.6749	22.7923	21.9074	26.6654	29.2856	27.3264	22.4328	22.7899	23.2956	25.8994	28.5435	26.9025
NCU00664	8.63594	11.3319	10.443	10.0141	9.54859	7.76312	12.8056	9.80291	8.54775	7.54302	9.11466	9.38371
NCU00665	32.3377	24.289	23.804	35.069	34.2205	29.7564	29.2271	31.285	31.3739	37.9915	37.1706	34.4133
NCU00666	7.40933	7.50904	6.69737	6.9987	8.99875	6.46016	6.54054	5.60924	6.77133	5.94268	6.16439	5.37315
NCU00667	132.999	128.461	117.82	133.844	122.976	120.737	101.34	125.757	105.233	122.869	125.84	143.087
NCU00668	25.3913	25.2252	27.8451	25.1096	25.1242	24.144	28.4186	24.5391	26.4314	26.5252	25.5733	26.1391
NCU00669	44.2962	47.4442	42.3323	42.8248	48.3231	46.2196	77.5254	62.5965	69.6953	38.1946	41.1787	36.8569
NCU00670	233.98	194.268	203.773	260.001	261.746	238.139	213.569	257.556	246.651	237.045	257.799	240.896
NCU00671	15.0352	12.8324	13.2449	13.9123	13.8535	14.1095	14.5392	14.402	14.4257	14.189	14.9016	14.4527
NCU00673	372.394	334.827	314.894	363.804	406.659	333.54	389.401	369.455	401.53	411.483	421.57	498.988
NCU00674	0.993671	0.702503	1.03588	0.926548	1.62057	1.19801	1.22903	1.2058	1.50759	1.18741	1.29444	1.12369
NCU00675	7.00022	7.18484	7.46447	7.31203	7.40041	7.36038	8.39511	6.56864	6.45091	6.87087	6.67788	6.87404
NCU00676	10.2137	16.4123	15.3708	9.17446	8.63431	11.2833	11.5503	10.3266	10.0537	7.71047	8.54732	7.77053
NCU00677	4.73662	5.19163	5.33327	4.35524	4.06048	5.27257	4.89956	3.85509	4.22202	4.32494	4.85622	4.08294
NCU00678	1.11205	0.737258	1.22313	1.36567	1.34503	1.17153	1.08547	1.06224	1.55693	1.32821	1.50185	1.126
NCU00679	0.595735	0.323061	0.209705	0.352352	0.355051	0.519274	0.384092	0.503907	0.501154	0.258215	0.0981641	0.378001
NCU00680	68.2732	75.3591	80.3613	77.4365	69.1781	71.493	111.157	99.1871	110.072	74.0207	70.7062	71.1057
NCU00681	13.5479	13.6091	12.4466	11.5199	12.7168	13.2667	14.4223	12.5248	11.2374	14.5461	12.7967	14.4001
NCU00682	64.482	73.1839	69.8759	75.8997	74.1116	66.9488	68.2259	65.2639	66.6442	81.7721	84.4357	92.3872
NCU00684	9.7766	10.7375	9.38432	7.75722	9.85605	8.41142	9.57643	8.82737	8.74242	11.5528	9.82273	9.79822
NCU00685	273.998	253.959	276.746	257.273	254.282	273.619	251.008	259.687	242.239	264.091	259.535	269.146
NCU00687	56.9885	61.2439	58.9071	54.1137	56.2319	54.165	61.939	55.3548	52.8362	60.0423	53.9163	56.2322
NCU00688	0.490738	0.500039	0.543289	0.823793	0.640465	0.717599	0.695011	0.768552	0.666376	1	0.482873	0.560305
NCU00689	6.90531	6.77884	6.73897	6.16345	7.46977	7.12278	8.01513	6.07844	7.1281	6.40353	5.83177	7.31627
NCU00690	7.29916	8.52897	8.23813	6.59871	6.05681	6.26128	6.57743	5.27089	5.93777	6.7887	6.60726	5.91306
NCU00691	5.66725	7.46211	6.38808	5.62044	7.10331	6.87747	6.00632	5.51842	5.27018	7.35446	7.05653	7.13334
NCU00692	60.107	106.226	94.395	63.1716	55.3678	78.6017	64.162	57.8937	64.6265	56.8162	53.6028	53.4706
NCU00693	13.853	12.7682	12.3124	11.611	10.8512	15.1256	8.40806	13.5606	11.2305	9.6485	11.6744	10.0851
NCU00694	31.759	30.337	30.0316	29.6669	31.514	30.4106	25.1031	28.6339	30.1651	31.3569	26.2243	32.8015
NCU00695	1.64119e-06	2.23491e-07	5.23892e-07	2.40402e-06	3.95208e-06	2.81398e-06	3.3348e-07	1.15485e-06	1.57114e-06	4.09568e-06	2.7217e-06	1.34654e-06
NCU00696	24.1624	23.8705	22.8963	25.4558	23.3035	24.7803	24.9892	24.4726	24.2007	25.8339	26.9492	27.5128
NCU00697	0.425113	0.220712	0.312936	0.43601	0.279463	0.449333	0.518817	0.496452	0.550679	0.275506	0.206236	0.683987
NCU00698	0.535429	0.453156	0.528697	0.478498	0.416584	0.381403	0.387972	0.248003	0.472319	0.0581833	0.922465	0.569406
NCU00699	2.41078	2.30001	3.18604	2.43765	2.96773	2.94104	2.47411	3.12788	3.62162	4.3192	3.91638	2.95419
NCU00700	3.7975	3.30454	3.62389	3.6545	4.14289	3.76605	3.46925	3.72598	3.86168	4.61675	3.33455	4.25806
NCU00701	4.19938	6.04554	6.67237	5.70466	6.7429	7.01807	4.2429	3.85802	5.20107	6.46947	5.83456	5.43179
NCU00704	0	0	0.189753	0.529757	0.273915	0	0.186496	0	0	0	0	0
NCU00705	1.87305	1.55583	1.1713	1.59966	1.48144	0.888512	1.19593	2.04086	1.24903	1.0957	2.4577	1.61143
NCU00706	1825.16	1547.38	1699.74	1972.43	1750.14	1876.72	1503.32	2021.92	1673.69	1676.43	1875.17	1488.01
NCU00707	21.661	35.4494	33.1355	21.9069	16.8452	24.0151	16.0798	15.8634	20.2016	16.8309	17.6142	16.0736
NCU00708	0	0.387352	0.139842	0.603942	0.2016	0	0.137728	0.552076	0.455693	0.175636	0.204695	0
NCU00709	0.264223	0.105761	0.0229395	0.292845	0.266294	0.187531	0.229136	0.0601338	0.199421	0.082666	0.320523	0.244425
NCU00710	4.78878	4.12493	4.33959	4.1372	4.84155	3.61284	6.80938	5.97203	6.96876	5.59384	3.24038	4.93825
NCU00711	2.58014	3.38489	3.51934	2.80046	2.55995	3.14852	3.86015	3.80152	4.26066	2.58513	3.07153	3.1097
NCU00712	115.992	116.825	124.193	108.174	118.716	120.663	112.276	112.813	111.489	106.53	109.054	108.896
NCU00713	23.5981	17.9929	15.2425	19.5947	23.4573	21.038	17.0002	21.6626	19.1961	22.9824	25.0999	27.2267
NCU00714	75.1468	96.2493	86.1177	78.4674	68.9983	79.4708	110.729	83.7687	88.8332	71.3161	73.8751	72.1733
NCU00715	7.67077	4.90543	6.77751	7.77302	9.70548	6.88286	12.8624	10.2397	13.9742	9.24374	9.06462	10.8212
NCU00716	46.8303	42.5805	22.579	31.2819	67.8092	33.0915	13.5996	22.9416	16.8605	30.3766	34.5859	40.0179
NCU00717	10.0564	9.63023	8.27928	9.84596	11.9397	9.45365	6.95281	8.1178	6.86091	9.91285	11.1636	11.3722
NCU00718	0.59109	0.377388	1.23984	0.599344	0.591956	1.70547	0.420734	0.547817	0.448017	0	1.20758	1.49649
NCU00719	10.8337	5.80827	10.3914	17.4901	10.9064	12.0116	10.6612	15.0399	12.5868	12.6754	13.7059	12.5405
NCU00720	26.7984	29.1368	32.1159	37.1302	34.071	32.054	26.8541	24.7717	24.7427	40.059	35.5704	35.3154
NCU00721	14.2899	13.9626	16.5389	21.6833	20.9315	18.1183	15.5664	17.8934	15.2612	29.0639	24.1718	27.3773
NCU00722	2.5146	2.96218	3.39593	3.01896	2.71523	3.79777	3.47779	2.47649	2.7135	3.54268	2.93489	3.33135
NCU00723	4.47353	4.45203	3.68585	4.49297	4.93764	4.80344	3.66355	3.7557	3.41258	4.68117	4.49325	6.2258
NCU00724	0.444551	0.148622	0.052985	0.409905	0.231246	0.0347847	0.136974	0	0.200819	0.31089	0.461044	0.216786
NCU00725	49.7565	56.7518	50.2772	47.4007	49.1666	45.9321	59.5749	51.4162	53.8843	46.9134	48.5446	49.0331
NCU00726	2246.22	1901.54	2143.61	2335.99	2330.07	2262.25	2102	2634.33	2415.78	2275.45	2268.82	2198.87
NCU00727	11.265	13.7262	11.0811	8.91416	9.23428	9.38003	10.7182	8.70631	10.6953	6.98764	6.87013	6.45926
NCU00728	4.78884	4.99431	4.30141	5.03065	5.24711	4.76082	4.21157	4.53019	4.2065	4.90511	5.00065	5.55723
NCU00729	326.126	265.321	324.449	312.28	288.334	308.099	379.624	387.634	372.712	305.938	342.18	294.802
NCU00730	1.42062	1.06732	1.30826	1.20448	1.55876	1.32451	1.08042	1.26738	1.25915	1.3783	1.48139	1.24163
NCU00732	0.137061	0.17153	0.094123	0.341568	0.613506	0.130796	0.0458963	0	0.31407	0.178153	0	0.289184
NCU00733	2.07017	1.22591	1.23676	0.994208	2.09195	1.53481	1.61071	1.63428	1.90528	2.72502	2.5652	2.27662
NCU00734	31.1693	28.4594	31.8114	35.0717	35.9161	36.6075	29.7719	35.9971	30.8491	38.4597	36.7922	38.6652
NCU00735	5.22225	7.12852	7.34473	3.91631	2.93081	5.5206	4.14911	3.22297	4.60496	3.30756	4.68413	4.60134
NCU00736	3.45514	4.04318	3.90057	3.33401	3.60624	2.5894	3.25752	3.99559	2.70899	2.55705	4.64223	3.91549
NCU00737	29.6312	32.3899	31.2208	33.752	28.8782	29.6149	30.7291	31.828	30.3558	30.878	33.4686	27.2661
NCU00738	10.3983	12.2269	10.7408	10.803	9.72477	11.8854	10.9512	12.2545	12.4948	10.3783	11.1186	10.2351
NCU00739	0	0	0	0	0	0	0	0	0	0	0	0
NCU00740	1.38823	1.37298	1.2925	1.62548	1.57717	1.65662	2.15004	2.02417	2.81624	1.55421	1.80865	1.25519
NCU00741	27.6335	27.0525	25.5524	25.2942	23.8503	25.8111	33.2913	33.5775	32.1718	27.2693	27.2634	26.6525
NCU00742	14.8934	15.4259	20.2087	16.9112	12.3146	21.1296	11.9134	23.531	16.437	10.5449	12.3118	10.7494
NCU00743	96.6498	95.6887	98.3391	94.6199	104.125	93.4035	102.745	95.4784	92.9576	98.624	93.9472	105.972
NCU00744	43.4554	44.6271	45.9852	40.554	44.8748	42.2656	43.2709	40.9908	38.4063	45.8508	40.2591	45.3995
NCU00745	0.0886071	0	0.167353	0.0863848	0	0.0865008	0.0543099	0.0820748	0	0	0.0935472	0.147845
NCU00746	0	0	0	0	0	0	0	0	0.0773189	0	0	0
NCU00747	0	0.0833091	0	0.11894	0	0	0	0.106258	0	0	0	0
NCU00748	31.5076	29.6821	23.8975	27.5776	28.2308	27.0498	21.0271	25.9325	21.9187	27.9567	33.9803	36.6917
NCU00749	20.8655	22.9914	26.3388	25.4882	22.416	25.0665	24.7573	26.0524	23.8901	27.2897	27.9576	28.0151
NCU00751	2.30382	2.10908	3.42837	2.71418	2.9536	2.45873	2.78515	3.42776	2.38886	2.90863	3.27065	2.7766
NCU00752	30.5941	29.9613	22.2716	26.7611	38.6266	23.4974	27.5422	29.8478	30.6272	35.0234	26.6094	32.9384
NCU00753	31.7188	39.2807	35.8808	29.7021	31.9138	31.0245	33.806	26.9733	27.108	33.3752	31.3333	29.9022
NCU00754	127.906	128.122	94.6213	128.699	118.645	110.982	69.4005	114.01	96.3347	106.045	109.496	111.898
NCU00755	6.55608	6.62659	4.87126	5.8052	6.61158	4.77919	3.91232	5.06991	4.05463	5.59093	6.81097	7.01268
NCU00756	0	0	0.43492	0	0	0	0.41889	0	0	0	0	0
NCU00757	0.991717	1.48261	1.94729	1.19848	1.54698	1.69072	0.658397	1.19568	1.86767	0.929394	1.81971	2.16572
NCU00758	2.04335	1.90207	2.30662	1.65656	1.62365	2.23605	1.71558	1.88852	2.4295	1.75184	2.27064	1.89976
NCU00759	9.8703	11.3672	9.86455	8.22307	8.64165	8.67234	9.19985	7.89191	7.205	9.91726	9.65156	9.5322
NCU00760	1.50781e-206	3.58875e-10	0.830996	1.68558e-19	1.27979e-39	0	0.148307	2.38674e-35	1.52337e-18	0	0	1.33696
NCU00761	1.27535	0.789991	1.21173	1.17596	0.921299	1.19461	0.553051	1.07655	0.946116	1.41972	1.82963	2.20041
NCU00762	0.255511	0.20346	0.365766	0.203973	0.423074	0.337903	0.72509	0.559874	0.624848	0.431691	0.0982391	0.255177
NCU00763	0	0.0365463	0.013027	0	0.0190392	0	0.0267492	0.0171496	0.0287828	0.0159132	0.054434	0.0156402
NCU00764	0	0	0	0	0	0	0	0	0	0	0	0
NCU00765	1.55038	1.67917	2.2318	2.86379	3.13434	1.67209	1.42596	1.81397	1.02859	2.09635	2.53379	2.55898
NCU00766	11.4224	11.4552	10.3932	14.1634	14.4803	8.49103	9.40814	9.64358	11.1489	12.0026	13.3379	12.7119
NCU00768	111.016	133.694	135.451	109.941	92.6546	124.107	95.0248	109.416	105.507	97.9878	92.6892	92.414
NCU00770	14.8316	13.1661	12.7271	13.7543	14.4181	15.0068	15.2123	14.4555	14.9402	14.7202	14.5532	14.4486
NCU00771	20.5588	21.623	20.7908	20.7713	19.0712	18.9656	22.7301	18.5851	19.2541	22.4101	20.4958	20.7652
NCU00772	10.1815	10.853	10.7539	10.5148	10.1166	10.9908	10.2671	10.5992	10.8459	11.6828	10.1926	11.6004
NCU00773	1.39853	0.935085	0.874679	1.21895	2.09087	1.50379	0.536395	1.59515	0.842332	0.939539	1.40316	0.82805
NCU00774	8.16735	6.1548	6.60583	8.47897	9.80975	8.07151	8.98096	8.36705	10.895	8.61971	9.79438	9.50415
NCU00775	157.087	189.612	193.486	148.547	139.66	173.518	156.904	176.37	165.289	132.443	135.473	132.697
NCU00776	7.31017e-07	0.218577	0.200238	0.0910947	0.243849	0.141275	1.18306e-06	0.104694	0.124231	0.374299	0.25193	0.0744192
NCU00777	5.6503	6.77349	7.05147	4.73586	4.31648	5.9687	4.08743	4.2275	5.34714	3.6033	3.963	3.44911
NCU00778	12.3508	9.48495	9.79204	9.40139	10.7266	11.2622	11.0849	9.62487	13.1299	10.4912	10.4409	11.2684
NCU00779	5.69205e-07	1.56322e-06	1.03146e-06	8.85725e-07	5.28855e-06	3.41304e-07	3.97878e-06	4.74197e-06	3.17379e-06	8.22956e-07	1.46881e-06	3.87738e-07
NCU00780	0.604173	1.32969	1.12337	1.74349	1.2529	0.982005	1.65965	1.67187	1.14585	1.04465	1.09509	0.807001
NCU00781	0	0	0	0	0	1.11983	0	0	0	0	0	1.0085
NCU00782	0.0648156	0.0814088	0.355122	0.32002	0.451877	0.862931	0.25867	0.236381	0.14649	0.167798	0.194614	0.325518
NCU00783	1.16261	0.956667	0	1.61778	1.52258	0.566178	1.31897	2.07603	1.15223	0.917974	0.604645	0.898494
NCU00784	11.9909	10.5398	11.1684	13.5693	10.5032	12.3946	10.5839	12.825	12.1192	13.7795	12.9654	12.8238
NCU00786	0.284757	0.214884	0.287146	0.324378	0.418474	0.231081	0.469858	0.2605	0.249873	0.473666	0.391458	0.26891
NCU00787	0.120556	0.27673	0.728262	0.365487	0.433817	0.170866	0.341967	0.22274	0.609783	0.617984	0.469532	0.55692
NCU00788	1.93676	1.53927	1.51744	2.59969	2.60695	1.99768	1.29875	1.90568	1.85711	2.02538	1.816	2.68724
NCU00789	55.8884	58.614	58.904	52.8707	55.1909	55.3436	51.2119	51.9747	49.2246	54.9173	54.1989	59.5285
NCU00790,NCU10895	3.2935	2.7096	3.48053	5.16456	8.23477	3.76067	1.80498	2.65976	3.25064	4.96607	4.30753	4.74891
NCU00792	77.0853	94.6029	84.9355	84.3416	79.9096	75.3048	84.1956	74.2293	68.7038	76.3539	72.627	84.8051
NCU00793	50.7771	53.843	50.8214	53.9101	53.533	52.7261	46.7364	49.5561	52.6963	46.0765	49.7307	54.4471
NCU00794	9.87698	15.2398	16.3313	11.032	8.40379	12.535	7.97032	8.57443	11.5394	8.87409	7.97229	7.17538
NCU00795	1.09257	1.18034	0.893874	1.05256	0.79989	1.07925	0.89959	1.25614	0.734548	1.03959	1.59562	1.15394
NCU00796	8.24968	7.29356	6.38308	6.62581	8.62908	7.31745	5.07277	5.32209	4.89278	8.30578	8.22598	9.35338
NCU00797,NCU00798	39.4512	24.2573	30.5485	30.6841	39.1201	30.2936	20.7623	26.4273	26.2445	29.0483	36.3076	29.8691
NCU00799	5.86394	5.68182	6.13847	4.69291	4.42121	6.04531	20.2607	14.7966	18.2714	4.76216	5.18778	5.01176
NCU00800	0.269837	0.225652	0.193057	0.386191	0.390477	0.331021	0.192191	0.362774	0.330792	0.264964	0.191392	0.360565
NCU00801	9.38481	8.81246	8.22466	7.64478	9.26814	9.52962	6.82937	6.51563	7.22454	8.62731	8.60403	10.2483
NCU00802	12.1125	12.2803	11.9528	11.6429	10.7159	11.8289	11.9446	10.6883	12.3245	11.5992	14.1325	13.1465
NCU00803	4.26952	3.45595	3.99981	4.03345	5.19789	4.8534	7.02678	7.82381	9.75054	5.21722	4.72453	5.10141
NCU00804	0	0	1.44954	0	0	0	0	0	0	0	0	0
NCU00805	68.4234	59.8187	62.1123	64.524	66.8193	65.3976	60.6441	68.1829	64.2233	59.8307	62.4957	58.3428
NCU00806	0	0	0	0	0	0.337837	0	0	0	0.151521	0	0
NCU00807	0	0	0	0.515181	0	0	0	0	0	0	0	0
NCU00808,NCU00809	11.4719	9.97744	11.2018	11.4275	12.149	13.5215	9.52036	11.3151	12.3779	12.7134	11.6967	13.1038
NCU00810	26.3389	19.5866	21.3381	26.1945	29.5545	27.6958	18.7591	21.9385	23.2328	28.053	27.9729	30.3058
NCU00811	675.293	699.489	650.252	618.918	602.022	623.891	597.999	645.777	596.764	608.154	598.812	648.929
NCU00812	11.5488	16.77	13.9461	11.0965	12.7098	16.4031	15.3592	14.4749	17.292	9.56337	11.7874	10.9684
NCU00813	28.7683	17.8909	20.4524	27.5038	30.8747	23.9642	60.623	46.0801	63.0748	29.1605	25.8878	24.7039
NCU00814	19.3567	17.0014	18.3037	22.0076	18.8919	18.776	21.642	23.4477	24.0077	22.6908	21.1623	20.7467
NCU00817	0	0	0.0323176	0	0.0467273	0	0	0	0	0.039799	0	0.117341
NCU00818	5.37009	4.68535	3.6066	6.11784	6.61566	4.64932	4.1548	4.27764	4.75306	7.88224	6.16458	6.40768
NCU00819	0.422323	0.26911	0.145017	0.210055	0.634349	0.795389	0.145197	0	0.319441	0.367041	0.212445	0.178212
NCU00821	61.4911	56.1626	58.5029	62.8308	69.6337	64.6724	50.5845	58.181	64.9607	60.3283	57.7112	59.6461
NCU00822	0.0502999	0.133968	0	0	0	0	0.0368574	0	0	0.0435439	0.0996651	0
NCU00823	73.3791	73.8569	74.387	82.6846	79.3852	73.0073	87.1306	83.6924	87.7231	82.8554	85.3747	74.8166
NCU00824	7.83867	8.79258	8.08567	7.96271	8.60321	9.60434	7.49374	8.13075	7.366	7.35703	7.64464	6.71148
NCU00825	0.953665	0.491782	0.790536	0.776692	0.917029	0.910259	0.701311	1.34486	0.986589	0.63778	0.950888	0.653994
NCU00826	3.191	1.54048	2.14675	2.6516	2.87268	1.58074	1.87887	2.6521	1.7195	1.54834	2.39359	2.90499
NCU00827	22.1067	22.6054	18.423	17.0949	16.6115	17.7089	20.8725	17.689	16.3713	19.6106	19.9998	19.7719
NCU00828	31.0198	27.1763	23.7915	35.0155	27.498	25.7083	24.3394	30.314	30.0629	33.5561	31.8197	31.4705
NCU00829	19.7441	24.6259	16.2479	11.8397	15.2635	15.3213	14.2106	13.1325	12.7685	14.4493	16.3837	14.8482
NCU00830	27.6831	26.0852	17.8998	19.2092	24.895	20.6427	15.1484	19.2126	14.7776	18.5649	22.1965	21.0711
NCU00831	95.1574	70.8798	108.072	119.77	99.4203	92.399	345.6	294.073	364.696	110.768	109.079	93.0145
NCU00832	4.01572	2.64328	4.32915	4.86383	5.38091	4.49608	4.73896	4.60379	5.8956	4.4416	5.28719	4.5689
NCU00833	7.99275	7.55765	8.26675	8.31192	8.70147	8.34753	8.69641	8.39153	8.85606	8.6732	8.36403	7.59701
NCU00834	2.38018	1.74481	1.85525	1.90283	3.021	2.03511	1.45841	1.64967	1.48185	1.98452	2.20007	1.54994
NCU00835	4.60921	3.92315	4.53309	3.89883	5.14918	4.60586	3.27528	3.45372	4.17735	4.12499	3.7716	4.18807
NCU00836	2.14355	2.11448	2.76984	1.50314	1.23972	2.08215	4.75234	3.02066	2.70528	2.31258	2.09725	1.70507
NCU00837	4.00439	3.58002	3.44424	3.53455	3.7224	3.43159	3.59304	3.45625	2.68521	3.989	2.83964	4.22266
NCU00838	11.5651	10.4212	11.8919	13.2033	11.9073	10.3049	10.3249	11.6359	12.3074	15.1819	15.972	14.3601
NCU00839	0.351747	2.84903e-08	2.02924e-08	0.282787	0.369634	0	0.209032	0.166456	0.139086	0.23344	0.0900377	0.223392
NCU00840	0	0.0268116	0	0	0	0	0.0605834	0	0	0	0	0.0328986
NCU00841	0	0	0.0472248	0	0	0	0	0	0	0	0	0
NCU00842	0	0.336701	0	0.518867	0	0	0	0	0	0	0	0
NCU00843	44.093	48.8342	43.0638	43.6967	39.7511	39.4179	51.5634	50.2945	43.3717	42.3406	41.7842	41.2481
NCU00844	0.0492506	0.158129	0.2429	0.0494606	0.0994735	0.235518	0.0342184	0.092354	0.114765	0.0851063	0.295805	0.293497
NCU00845	0.0788209	1.03836e-07	0.301	0.0119368	0.199901	2.18646e-07	0.174011	8.60323e-08	0.0695321	0.223363	8.35554e-07	0.0796147
NCU00846	2.06175	2.40092	2.9251	3.98911	2.39097	2.71854	3.02171	2.80895	3.99307	2.3677	2.68501	2.75831
NCU00847	23.4208	28.0999	22.2295	25.5465	25.44	23.8321	89.0893	61.0161	81.7896	23.1034	23.9406	26.5759
NCU00848	44.7616	34.6164	35.3405	36.1991	39.5404	39.8841	23.0247	29.5983	26.8348	24.02	22.818	24.5954
NCU00849	3.77403	2.33271	3.22965	4.52532	3.15463	3.74315	1.83454	3.28115	4.28506	4.32225	4.56424	4.38035
NCU00850	0	0.0888031	0	0.133936	0.136774	0.122145	0	0	0	0	0.632964	0.447555
NCU00851	0	0	0	0	0	0	0	0	0	0	0	0
NCU00852	0	0	0	0	0	0	0	0	0	0	0	0
NCU00853	2.58683	2.56191	2.42041	1.70245	1.83949	2.3457	2.69871	2.69717	2.70888	2.73701	2.15213	2.17314
NCU00854	1.97828	1.6141	2.08415	2.20934	1.82422	1.45812	1.89895	1.96234	1.62455	1.7192	1.68438	1.34455
NCU00855	12.2204	9.07012	10.1334	8.67875	7.21484	11.2591	9.86341	12.2741	16.2807	9.64763	9.28368	9.71181
NCU00856,NCU16430	21.3029	20.5608	21.672	23.0203	22.5076	22.0312	26.4606	27.131	25.6974	22.2945	21.0087	23.196
NCU00857	9.56581	9.07963	8.48116	9.19081	10.0072	8.8236	9.40629	7.4045	8.41178	9.56371	10.8978	10.8805
NCU00859	5.41759	4.37928	5.58744	4.68413	4.31363	4.74678	5.31576	2.89602	3.06482	4.37219	4.10186	4.16303
NCU00860	12.73	11.9254	12.1146	12.5642	11.7685	12.8536	9.93113	14.0825	14.5221	9.81643	10.3237	11.199
NCU00861	0.243462	0.0814749	0.175537	0.0614011	0.188028	0.173385	0.0903184	0.169732	0.239682	0.314781	0.0599774	0
NCU00862	10.0851	11.1087	11.0481	8.77211	9.76175	10.5605	9.48667	7.73752	6.34317	9.23568	11.5319	12.572
NCU00863	5.09152	3.60737	3.24477	4.54183	4.55425	3.78496	4.38773	4.4657	4.07489	4.21027	4.9551	4.53693
NCU00864	23.7414	28.178	26.6339	23.0949	30.2755	23.3306	35.963	23.7789	28.8595	23.1294	26.5841	25.7855
NCU00865	21.5912	27.8528	20.418	29.2926	25.582	23.0458	48.3119	32.631	53.3612	22.6824	21.9533	28.5856
NCU00866	0.121049	0.192806	1.10849e-06	0.141547	1.26272e-06	0.356371	0.169315	0.44674	4.80123e-06	0.145112	2.63498e-06	0.216668
NCU00867	196.468	157.28	169.95	220.734	207.037	191.187	203.15	220.23	210.437	226.712	227.898	222.752
NCU00868	33.461	30.8469	25.7679	30.7458	33.1683	24.6743	26.7373	24.2665	26.3951	32.1322	32.8757	37.9666
NCU00869	6.60722	7.03111	4.60352	6.01652	6.62534	5.8077	5.51621	5.77127	5.66195	6.42996	5.86283	7.04706
NCU00870	5.28746	7.08554	4.93507	5.66736	4.80093	6.23944	13.0655	8.2337	10.4771	5.73139	6.08476	5.7637
NCU00871	0.362153	0	0	0	0.123285	0.114652	0	0	0.0932757	0.103154	0	0
NCU00872	2.24557	1.826	1.78059	2.81889	3.43366	2.42307	2.03535	2.17791	2.33221	1.56283	1.46393	1.73447
NCU00873	2.68252	2.12926	2.89879	3.22505	2.32319	2.80429	1.71088	1.74534	2.39429	3.35276	3.00601	2.35785
NCU00874	2.69156	2.45484	2.73844	2.34963	2.6752	2.87025	1.9819	1.95856	2.26234	2.78847	3.29259	3.51182
NCU00875	0.698621	0.620764	0.63395	1.26212	1.18996	1.26923	0.6195	0.908776	0.80734	0.797998	1.21001	0.598579
NCU00876	10.491	8.72728	8.0094	6.53274	10.6798	8.24014	4.19929	4.66547	5.36898	9.65087	11.9734	12.0716
NCU00877	1.64411	2.19327	2.2529	3.41822	2.20153	1.83316	2.22013	2.43237	2.35618	3.22357	2.56247	1.52383
NCU00878	644.813	402.47	430.891	651.431	817.669	548.005	358.598	569.282	456.761	632.234	719.769	706.156
NCU00879	65.7851	55.9046	54.3358	60.7789	65.2266	58.8751	52.4286	59.5115	52.6098	61.3232	60.9421	62.7999
NCU00880	36.9258	33.2469	34.6685	34.2769	34.4771	35.2333	43.7137	38.0583	39.7401	35.2588	35.2973	37.9356
NCU00881	127.091	119.126	135.502	132.552	131.34	146.373	101.935	123.67	110.565	132.991	142.656	140.644
NCU00882	3.18346	2.72791	3.38587	3.82911	3.25991	3.99502	2.71151	3.68515	3.17652	4.00484	3.54093	3.04829
NCU00883	2.25974	5.05172	5.53905	7.08043	3.41517	6.54246	5.78131	6.94139	6.28524	5.25179	6.01965	3.78822
NCU00884	54.9598	54.5725	55.7257	70.2379	69.3024	55.8283	60.404	59.8592	67.9344	60.4711	63.6683	60.4694
NCU00885	0.135798	0.0880879	0	0	0	0.256616	0.0954677	0.0624248	0.157479	0	0	0.0570075
NCU00886	12.446	9.00949	10.6124	9.87059	9.3602	9.76317	13.7923	11.2956	11.5436	9.62905	12.4874	9.3255
NCU00887	0.73908	0.906376	0.916979	0.636697	1.01899	0.843647	0.614604	0.974582	1.26432	0.680943	0.792331	0.832423
NCU00889	15.0659	14.8474	13.4247	14.4823	14.0691	12.9582	16.1474	13.3592	12.6357	15.4656	13.7943	16.1661
NCU00890	0.789521	0.839532	1.16999	0.968457	1.22768	0.958708	0.975076	1.11365	1.40434	1.20001	1.2057	1.25992
NCU00891	35.5869	36.9515	36.0223	34.7806	32.2027	37.1575	29.509	27.9878	22.2668	33.9753	35.8445	40.0362
NCU00892	25.7283	28.4734	29.0067	32.1442	28.0303	25.0709	20.0514	24.2087	20.5409	32.3792	29.2618	29.2321
NCU00893,NCU00894	99.0033	134.06	127.517	89.9164	86.3783	102.616	125.218	108.317	103.052	92.5105	89.6739	84.8539
NCU00895	147.723	155.6	133.617	136.328	137.46	130.318	131.357	132.5	125.225	138.31	139.58	159.801
NCU00896	35.0416	40.4551	35.4988	35.3494	33.9603	33.7635	43.0433	37.4801	37.0584	33.2854	33.0023	34.429
NCU00897	6.47165	6.8641	6.421	5.88205	6.47578	5.70582	7.2665	5.70246	7.54165	6.21301	6.4671	6.59377
NCU00898	17.7658	14.0177	14.8771	17.7899	21.3161	15.7512	15.6094	17.1889	17.2976	18.9934	18.7917	18.3029
NCU00899	36.7185	30.7388	37.6281	35.3021	34.6925	37.7318	30.7087	35.6825	34.3903	38.2716	37.4537	37.1969
NCU00900	12.5248	15.119	15.1276	12.0401	11.9953	11.2453	17.1418	13.2025	13.1992	11.58	11.4547	11.7654
NCU00901	6.32465	6.67053	6.84601	5.82334	7.03407	7.37582	8.19155	6.81411	8.04476	6.63372	6.09855	6.27003
NCU00902	20.182	19.5478	19.2409	17.8238	20.0443	20.726	18.6237	16.4901	19.9028	16.5357	18.4955	17.2599
NCU00903	145.347	168.59	157.652	143.069	168.151	136.622	164.223	132.763	124.679	138.345	145.514	147.306
NCU00904	16.2706	21.3747	19.4094	15.4543	18.6736	16.9464	292.019	135.014	220.922	13.4001	13.0151	15.7837
NCU00905	15.7716	14.7152	17.3433	15.4481	16.8069	14.8418	16.1869	13.2946	15.1816	14.6483	16.5865	13.4401
NCU00906	16.8548	16.2393	16.74	15.484	16.4589	15.498	13.5311	12.7332	13.1355	16.2151	13.3498	13.783
NCU00907	0	0	0.410842	0.56785	0.592691	0	0	0	0.444059	0	0.535142	0
NCU00911	97.1111	82.6171	96.8361	96.4367	111.678	106.861	73.4919	96.9472	107.719	79.9388	91.402	91.326
NCU00912	5.61957	5.47238	4.05985	4.69827	5.44423	4.64513	4.36609	4.62616	3.95048	3.80012	5.07028	5.20519
NCU00913	31.2759	31.9212	31.2314	31.1091	27.2492	32.0216	31.7897	32.8012	28.8918	34.0398	31.263	31.7265
NCU00914	26.307	25.9469	26.2953	25.1028	27.1355	25.5459	28.0524	23.9383	25.2595	28.4856	26.6241	28.8637
NCU00915	548.461	725.941	629.167	527.346	498.399	479.805	546.686	486.396	399.729	576.482	564.621	678.755
NCU00916	64.7692	64.87	52.9669	60.7631	64.9803	54.3764	46.4041	50.5472	49.5109	64.2904	58.7591	69.9658
NCU00917	5.3966	5.43943	4.68872	4.32219	4.62599	4.90224	5.23157	4.7617	4.97069	4.40702	4.13986	4.61955
NCU00918	39.0225	35.1204	31.8546	40.1026	44.7326	35.5723	39.2246	35.6371	36.8971	40.3758	45.5774	41.6274
NCU00919,NCU00920	31.5848	37.62	37.6479	27.1029	28.1669	32.0482	31.1216	29.4646	27.8825	19.7947	23.3097	21.2786
NCU00921	10.4034	9.08525	9.17263	11.3404	11.8177	10.1	9.02495	10.1985	10.3665	11.2215	12.0938	10.2944
NCU00922	0	0	0	0	0	0	0	0	0	0	0	0
NCU00923	17.3971	19.1595	18.9487	16.6871	16.2498	18.0842	21.8445	21.8868	18.247	17.218	22.0044	18.1648
NCU00924	32.1337	28.9657	31.521	27.8174	27.7249	31.0697	29.7166	33.1762	33.31	24.0407	27.0597	25.1796
NCU00925	27.6449	47.9455	48.0322	30.2962	26.2495	35.3812	26.6365	24.6406	35.0722	24.7685	24.523	23.2528
NCU00926	2.53718	3.88348	3.62266	3.47341	2.95397	2.91156	3.96026	2.29678	2.92168	3.0296	3.25982	3.86821
NCU00927	8.85298	9.65612	10.9051	8.70985	9.4692	10.4683	10.9474	9.66751	10.0431	8.98689	8.58204	9.18885
NCU00928	9.92101	9.24785	9.06453	10.1222	8.73397	10.0003	9.66107	10.8277	9.31855	9.73313	9.50971	8.88055
NCU00929	5.49686	5.09704	5.1769	5.60378	5.1007	5.24433	5.29974	5.27238	4.68616	5.21701	5.14666	5.88038
NCU00930	82.3097	92.8787	85.6	91.8092	86.6063	80.9773	67.879	84.309	70.4877	71.2844	79.5729	76.2848
NCU00931	15.1459	22.7478	21.3112	15.12	13.6583	19.0557	11.7551	12.0144	12.6042	11.4539	11.5261	10.9195
NCU00932	0.558549	0.28093	0.270478	0.566885	0.287112	0.535998	0.172768	0.483952	0.258533	0.405239	0.466038	0.599582
NCU00934	0	0	0	0	0.485002	0	0.341354	0	0.369002	0.205731	0.477879	0.402158
NCU00935	187.441	240.389	221.445	153.714	162.983	174.061	256.503	165.445	178.314	161.105	154.028	151.517
NCU00936	23.4378	25.6967	26.8603	28.9254	28.6704	25.4304	63.6111	49.6259	57.8765	25.1804	25.709	26.5281
NCU00937	0.684248	0.306082	0.407648	0.427665	0.494761	0.343867	0.333402	0.426173	0.324984	0.513491	0.501331	0.659232
NCU00938	74.7182	65.8486	70.4852	77.3646	74.6837	80.216	58.6393	63.3964	61.3411	70.5138	76.5765	79.2465
NCU00939	18.9758	16.2604	17.8544	16.4497	16.7338	19.2102	17.0126	17.7649	17.7811	18.1912	18.5787	17.8764
NCU00940	0.210182	1.15229e-06	0	1.4161e-09	0.242272	0	0.484907	0.460502	6.18917e-09	0.17977	0.407276	0.532433
NCU00941	3.30858	2.61624	2.76477	2.90788	2.87669	3.01493	2.07727	2.39156	2.62339	2.85867	2.68906	3.47657
NCU00943,NCU16421	4.37757	5.18162	8.02637	5.01882	5.07787	3.70867	5.45301	8.35349	5.31635	4.89489	5.03083	3.83705
NCU00944	40.6405	44.9527	37.573	42.7143	37.894	40.348	37.5988	36.29	28.9417	42.5781	41.134	43.4205
NCU00945	34.052	34.3063	37.4769	39.219	33.9858	37.164	40.0656	39.3732	37.8545	44.4779	39.9067	36.4993
NCU00946	0	0.29363	0	0.224372	0.113889	0.430111	0.159988	0.10445	0.0861837	0.0945687	0	0
NCU00947	0.346374	0.3106	0.23052	0.170758	0.84316	0.166754	0.113662	0	0.520685	0.4469	0.706237	0.432227
NCU00948	1.45796	0.647081	1.04051	0.994793	0.499232	0.934209	0.370728	2.0372	1.72294	1.48162	1.47497	1.6393
NCU00949	0.46219	0.418882	0.502902	0.625635	0.51821	0.814183	0.466197	0.498507	0.470572	0.631334	0.552086	0.553622
NCU00950	7.43004	9.53043	9.47882	6.9408	7.37937	7.10845	7.46083	6.79257	6.34044	5.74683	6.35525	6.12127
NCU00951	433.235	443.746	459.594	459.161	441.812	442.276	541.019	543.288	501.485	415.255	404.068	401.199
NCU00952	46.4465	48.3014	51.192	42.6751	44.159	55.8448	39.7241	58.0642	50.7962	38.7836	46.4301	40.7088
NCU00953	4.94778	7.35271	6.00022	5.80681	6.04253	7.1531	8.77596	7.96728	7.2918	5.55223	5.13224	5.89099
NCU00954	17.8554	14.1339	15.1546	15.9916	18.5398	16.4682	15.858	16.2351	18.0799	14.9369	16.5352	15.6952
NCU00955	29.5217	19.4027	23.4534	30.6901	35.7241	33.8662	24.9398	26.3156	30.7103	31.8008	30.5259	26.5573
NCU00956	12.2787	12.3866	13.1297	11.4863	11.6175	14.4908	10.498	11.867	11.5011	10.888	11.8809	11.4858
NCU00957	266.241	189.851	193.814	249.339	271.248	234.343	170.257	218.369	216.888	242.824	245.263	257.618
NCU00958	38.0516	45.7713	42.8356	37.0752	36.6044	35.0137	51.1245	40.6642	40.237	33.961	33.2656	34.6053
NCU00959	195.823	212.557	221.315	194.123	174.953	201.548	230.649	249.419	232.756	168.045	172.364	154.111
NCU00960	0.943696	1.22572	0.333266	0.709792	0.243378	0.886913	0.487539	1.07263	1.06969	1.00849	0.455106	0.197769
NCU00961	0.366717	0.248205	0.517801	0	1.16827	0	0.552654	0.326639	0.284647	0.930992	2.75847	1.54187
NCU00962	10.5552	10.7515	10.0756	9.7576	9.12146	10.2592	9.78353	8.81088	8.35128	10.6119	9.52146	11.336
NCU00963	94.3489	107.654	113.476	130.351	88.5371	105.652	64.748	77.1233	69.3569	125.031	112.269	103.136
NCU00964	18.3098	20.0808	20.1088	21.1007	20.4173	20.5485	18.2266	18.3411	17.709	21.9227	20.0082	20.1744
NCU00965	29.7752	27.2823	27.821	29.4764	32.6763	33.8698	50.2962	49.8834	57.2276	29.3243	30.838	25.5447
NCU00966	31.9205	27.1953	28.4431	33.9712	31.5152	29.5925	31.3876	34.5661	34.0114	33.0404	35.0334	31.2167
NCU00967	19.302	18.7156	20.1069	17.9547	17.0649	18.4643	20.3852	19.8489	17.3416	16.0692	17.9953	17.5469
NCU00968	19.4175	16.6509	16.9351	17.1576	17.4636	17.2027	24.2021	23.449	24.2249	18.418	17.051	19.7592
NCU00969	187.962	185.456	186.816	208.792	195.378	188.865	210.857	224.988	254.565	196.869	189.48	184.848
NCU00970	0.190182	0.411487	0.216401	0.676191	0.413491	0.176947	0.523847	0.347502	0.22474	0.234793	0.262775	0.157227
NCU00971	798.97	748.273	810.601	852.691	767.245	874.589	708.299	917.217	791.695	753.73	797.178	685.941
NCU00972	6.25312	4.09099	6.01498	6.40952	6.28589	6.04032	4.81153	5.79129	5.47374	6.17836	5.43573	6.2996
NCU00973	0.202554	0.463088	0.557072	0.54586	0.537929	0.782232	0.906757	0.820647	0.676549	0.237358	0.892295	0.631188
NCU00974,NCU00975	13.3914	11.9391	12.6535	12.2515	11.9238	13.6014	14.1015	12.0923	11.6476	13.0716	13.2375	12.4334
NCU00976	0.0635975	0.0451929	0.382791	0.0660147	0.54505	0.419006	0.35093	0.536934	0.103062	0.275834	0.244962	0.38289
NCU00977	37.0555	51.3074	44.44	31.7672	34.1095	42.4218	33.8934	37.267	32.6144	29.2233	33.3888	27.3334
NCU00978	6.22463	7.42834	6.47562	6.68097	7.04604	6.59631	8.29382	6.42122	8.23268	5.90244	6.72169	6.5338
NCU00979	3090.35	2828.06	2949.42	3316.28	2770.76	3324.14	2670.03	3400.03	2960.23	2853.29	3122.13	2513.63
NCU00980	13.9236	18.9363	16.1527	14.256	13.3019	15.1491	15.7745	13.3193	13.4819	13.4748	12.0285	12.0921
NCU00981	38.0681	45.153	45.5732	35.7277	35.9609	40.7944	29.9341	35.6568	38.5018	30.0995	32.6183	29.3726
NCU00983	95.3121	86.5585	99.6897	100.351	98.1603	99.5293	98.2366	107.39	106.708	104.498	100.813	97.3212
NCU00984	20.5847	25.6737	15.9247	26.5906	27.0128	20.0624	6.83937	11.9857	9.9551	24.2396	23.7862	24.7889
NCU00985	3.19332	2.78295	3.53249	4.77151	4.34355	3.76277	3.23904	3.70058	3.78018	3.65058	4.51234	4.41125
NCU00986,NCU16418	0.813039	0.661447	0.882439	0.703509	1.72095	0.957582	0.640431	0.669188	1.11145	2.10984	1.78047	1.65589
NCU00987	1.33301	0.759068	1.51974	1.7663	2.02889	1.44884	0.987388	0.960666	1.1543	1.49476	1.44633	2.06598
NCU00988	0.111679	0.107891	0.0783307	0.277147	0.168917	0.317347	0.0380953	0.153305	0.131475	0.144453	0.549305	0.186293
NCU00989	0	0	0	0	0	0	0	0	0.209045	0	0	0.229791
NCU00990	0.655525	0.0344783	0.226389	0.438663	0.110238	0.522906	0.151027	0.101246	0.16733	0.332137	0.383207	0.323594
NCU00992	8.72825	7.72872	5.94725	9.80121	8.00022	9.13966	5.64204	6.34937	7.12663	9.3058	8.31556	13.9959
NCU00993	0.270062	0.0205034	0.04472	0.165479	0.0990657	0.128938	0.155112	0.183351	0.049817	0.0853792	0.270076	0.220931
NCU00994	2.54533	1.4277	1.04225	2.04927	2.0197	2.12897	1.46944	1.80483	2.27613	2.33772	2.82144	2.30431
NCU00995	862.444	559.591	587.357	1254	1229.47	1055.38	788.449	922.704	925.446	1241.99	1361.13	1225.59
NCU00998	9.50089	9.81475	10.0857	9.65902	9.04455	11.5413	10.8777	9.83019	11.5685	10.4666	8.51971	9.89471
NCU00999	24.0522	22.2992	20.028	30.3074	30.4754	26.6468	28.5696	26.0502	34.1651	29.0223	24.3387	26.0407
NCU01000	11.1352	12.1536	12.7705	11.1836	10.9695	13.5231	8.59997	11.0182	10.4354	10.2536	12.5612	8.78078
NCU01001	31.0953	51.9616	45.5595	27.5724	26.8879	29.3476	34.2216	28.2106	24.5711	25.2869	26.924	24.1
NCU01002	51.2375	46.2642	45.9203	44.5872	48.0837	49.3842	62.014	60.6771	59.6275	50.0941	48.0372	44.1862
NCU01003	2.76654e-09	4.84144e-08	1.43059e-08	6.06725e-08	2.02246e-08	4.33616e-08	6.16327e-09	7.92496e-08	1.89008e-08	4.24143e-08	5.68855e-09	1.17774e-08
NCU01004	27.3004	33.8411	29.5706	27.897	26.4106	28.825	34.0962	29.4323	29.3251	28.0789	29.1556	30.2084
NCU01005	6.28603	5.5798	4.83702	5.23553	4.95703	7.59401	5.11896	5.94012	6.14019	6.18157	7.25245	5.58931
NCU01006	25.9316	30.6708	32.0066	26.5521	24.3577	25.3445	31.0439	28.5697	29.8127	23.7841	26.2803	24.3827
NCU01007	36.6209	50.2718	43.4821	36.4304	33.8682	41.7323	40.871	39.7037	38.7091	31.4049	33.8119	29.9136
NCU01008	29.4389	32.8841	30.6988	32.499	30.0345	35.9164	23.7111	27.8739	28.4765	23.1795	25.1844	25.8983
NCU01009	1.3976	1.03465	1.13532	0.976936	1.2415	1.41826	1.02715	1.37552	0.973263	1.56899	1.44522	1.88993
NCU01010	7.38572	5.17568	4.31628	5.31276	6.59148	7.07287	3.98691	6.37708	4.65547	6.55576	7.13749	6.3865
NCU01011	0	0.859344	0.442962	0	1.3129	0	0	0	0	0	1.51575	0
NCU01012	0.266605	0.15079	0.195418	0.135616	0.139246	0.380288	0.164446	0.330571	0.281241	0.308673	0.262593	0.455793
NCU01013	24.033	23.2261	25.4053	24.9424	23.5849	24.2141	24.3015	24.9073	24.9751	24.5175	22.895	21.7787
NCU01014	0	0.0245828	0	0	0	0	0	0	0	0.0334643	0	0.0656825
NCU01015	12.8003	16.3861	16.2355	12.8399	13.8848	15.751	10.4038	12.0376	12.2841	11.366	12.7719	11.431
NCU01016	8.83991	9.16917	8.07183	7.42072	7.64415	8.24081	8.42747	7.36616	8.45299	6.61469	9.26019	8.5891
NCU01017	7.37731	5.08812	7.92057	7.43312	4.75053	7.95707	6.94816	7.74152	7.64611	6.31413	6.06685	4.54357
NCU01019	27.4329	28.7202	31.0582	25.6681	28.4419	27.6744	27.4791	25.9717	27.0655	23.9764	24.3403	22.3779
NCU01021	83.7346	118.228	106.26	81.9889	76.0964	92.6281	102.512	84.3945	87.7042	68.329	72.0471	67.5516
NCU01022	5.31638	8.94266	9.39925	5.90104	5.17584	8.06402	5.07255	4.35813	5.22639	3.39463	3.58202	4.18626
NCU01023	46.757	57.047	54.2489	45.0051	38.781	51.5631	47.5339	52.3599	42.5003	43.9279	41.3715	37.7767
NCU01024	44.3	64.8567	47.8831	40.0574	37.4852	44.8575	59.8578	44.049	38.9296	48.1033	47.947	49.2704
NCU01025	3.16129	7.9692	4.23971	9.13756	3.96483	4.67948	8.53362	3.08531	7.69648	1.17521	2.17707	1.35536
NCU01026	9.87309	7.77812	9.09991	11.1254	10.8304	11.0542	8.48288	10.198	11.2556	12.203	11.7093	10.9839
NCU01027	0	0	0.0948165	0	0.13834	0.122859	0	0	0	0	0.125521	0
NCU01032	12.7652	12.1902	12.6117	11.1248	10.4674	12.8962	14.6311	13.1433	12.7704	13.6738	11.736	10.2471
NCU01033	0.0295943	0.0813165	0.0646487	0.0297921	0.0935408	0.0276256	0.0665371	0.0539616	0.115451	0.0743085	0.169632	0.0740562
NCU01034	0.309079	0.133996	0.0743974	0.20842	0.105128	0.0989525	0.373133	0.0972572	0.32418	0.178247	0.205087	0
NCU01036	62.7815	52.5039	57.1504	56.502	61.7015	62.7057	54.2999	60.0965	64.7941	64.0547	61.8942	62.5454
NCU01038	7.19777	4.56724	5.21558	6.22851	8.51827	6.21326	5.54933	7.20673	5.63266	6.67797	7.88509	6.34514
NCU01039	2.1283	1.77045	1.51974	1.97543	2.13874	1.29885	1.84795	2.11083	2.4716	1.60347	1.37816	1.47439
NCU01041	11.0059	11.625	9.48346	10.9796	10.9547	9.66757	10.1492	9.24988	10.0761	9.37683	10.3385	10.5582
NCU01042	0.0811769	6.13813e-11	0	0.0807842	0.168367	0	2.16919e-09	0.0737661	0.0631592	0.0710483	0	0.067632
NCU01043	0	0	0	0	0	0	0	0	0	0	0	0
NCU01044	8.64721	7.12365	7.38309	8.42298	9.79113	8.25393	8.2464	7.60941	8.98428	9.43507	9.01776	9.17455
NCU01045	100.148	76.5212	82.1662	109.021	93.0727	124.459	211.998	221.054	285.42	117.575	113.785	112.544
NCU01047	14.3716	15.8345	14.4207	14.1902	14.5413	13.545	13.9125	14.3338	13.4455	15.7137	15.3606	15.6668
NCU01048	0.0974461	0.0649367	0.0696315	0	0.25322	0.185967	0.108534	0.0453132	0.115101	0.25147	0.144574	0.0823846
NCU01049	0	0	0	0	0	0.0467795	0.0347288	0	0	0	0	0
NCU01050	0.15818	0	0	0	0	0	0	0	0.122373	0	0	0
NCU01051	0.937989	1.87466	1.19563	1.89383	1.57317	1.67664	1.70582	1.85498	1.37427	1.89762	2.17112	1.36611
NCU01052	1.03212	1.51926	1.26773	1.14539	1.5791	0.991103	2.03282	2.79823	2.02066	2.03699	2.65723	1.30681
NCU01053	9.0016	6.42689	7.96063	8.41239	8.62318	7.61867	9.51833	10.4487	9.7978	8.93042	9.19806	8.46104
NCU01054	0	0	0.135977	0	0.195938	0	0.0715104	0.265921	0	0.161824	0.375484	0.0796936
NCU01055	2.54499	1.80923	2.74714	1.45806	2.40653	2.73594	126.891	84.1946	108.521	2.50678	2.71131	1.81095
NCU01056	0.205498	0.32533	0.718052	0.414162	1.32545	1.38101	1.33897	1.24521	4.15692	0.82017	0.633183	0.618001
NCU01057	1.52755	1.2855	0.967035	1.44805	0.333136	0.254248	889.18	518.575	707.714	0.113708	0.127584	0.31563
NCU01058	1.7229	1.26164	1.2451	1.4518	1.23995	1.64236	4.49213	3.54566	4.7348	1.70169	1.53991	0.937926
NCU01059	5.14318	5.31407	6.23617	5.96706	6.13799	5.69869	6.94762	5.64983	6.05996	4.81416	6.48109	5.68379
NCU01060	11.4459	7.9285	10.2363	14.6158	15.5065	11.1897	6.9973	11.7463	9.54625	14.6601	17.2583	14.2547
NCU01061	0.537075	0.590917	0.591173	0.613261	1.30081	0.850278	0.755771	1.1451	1.40456	0.529624	0.808044	1.25177
NCU01063	17.8074	16.5904	14.4058	18.749	25.2907	15.8361	16.3983	14.1873	16.1022	21.0353	16.9491	21.2175
NCU01064,NCU01065	87.3616	65.3274	74.4468	91.8218	102.86	82.9489	90.9076	95.048	104.894	97.3657	112.453	119.945
NCU01066	23.7504	23.7751	23.3363	23.389	22.6126	17.7746	33.9011	36.5846	24.5751	22.1209	24.1964	24.6703
NCU01067	13.7795	14.1215	14.1631	14.9618	13.9468	14.3399	14.7333	15.1639	12.6044	13.2356	15.9586	12.9154
NCU01068	12.86	12.8738	15.3931	12.7191	14.8625	15.6286	15.9133	15.2851	17.3363	13.8305	16.1203	16.5683
NCU01069	33.0624	26.575	30.0537	36.527	30.787	30.4882	26.5098	29.4098	29.0467	33.6926	29.152	31.057
NCU01070	10.6543	11.5747	10.0666	15.2072	12.3585	8.41021	6.98574	8.59131	8.29113	14.9651	13.8072	10.8389
NCU01071	0	0	0	0	0	0	0.0642572	0	0	0	0.26528	0
NCU01072	6.31251	4.73847	6.00698	8.16046	9.0934	6.85476	5.56693	6.97017	5.50038	6.42766	8.95348	7.83137
NCU01073	3.77823	2.80527	4.64589	6.10208	4.65477	4.47277	3.81715	4.43715	4.93757	4.98251	4.72603	4.61574
NCU01074	1.90363	1.2714	1.18743	2.314	1.63699	2.28075	1.43638	2.43797	2.44522	2.72703	2.00029	1.88209
NCU01075	0	0	0.0580217	0	0	0	0	0	0	0	0	0
NCU01076	0	0	0	0	0	0	0	0	0	0	0	0
NCU01077,NCU01078	8.6456	4.15656	4.19333	4.68489	4.75046	3.77144	2.9279	4.48757	6.3614	6.05691	5.46105	6.35172
NCU01079	0.253375	0	0	0	0	0	0	0.704535	0	0	0	0.210707
NCU01080	44.9142	60.5845	38.4624	41.9634	37.7121	37.5716	27.0349	29.6277	24.2914	43.7201	46.727	52.8559
NCU01081	8.11866	6.37885	6.40528	9.29019	9.00558	8.31646	5.84964	7.33273	6.39933	14.6098	12.0605	8.25299
NCU01082	6.92377	7.46545	6.56536	7.58317	5.68229	7.71633	5.64608	6.29804	8.18646	5.73611	5.92764	5.56459
NCU01083	42.4966	49.6179	56.3051	42.4989	38.7642	51.5407	37.1719	43.5986	43.9256	31.8359	35.139	31.1725
NCU01084	14.7534	11.775	13.4791	12.2226	14.7069	13.8051	11.0981	12.0708	13.3028	11.4245	13.0481	12.9489
NCU01085	10.7652	10.2926	10.727	10.2528	9.58465	9.82573	10.4827	10.6208	11.5407	8.4898	9.67097	8.69924
NCU01086	1.90969	3.10547	1.9625	1.81026	1.63495	1.1939	2.886	1.38851	2.62431	1.55973	1.67155	2.39099
NCU01087	0	0	0	0	0	0	0	0	0	0	0.101316	0.088392
NCU01088	2.86599	4.13274	2.6497	2.37708	3.84864	2.60207	2.42823	2.33728	1.71471	2.66756	4.31082	3.53671
NCU01089	8.04903	8.68762	7.45887	8.91631	7.91168	8.21498	6.9952	7.89699	8.5363	7.97798	9.92138	8.57718
NCU01090	0	0	0	0	0	0	0	0	0	0.0454489	0	0
NCU01091	0	0.0850846	0	0	0	0	0	0	0	0.0377606	0	0
NCU01092	1.16586	1.00037	1.30953	1.97321	2.189	1.30365	0.732948	0.9378	1.58517	2.33502	1.09292	1.909
NCU01093	0	0.0951663	0.0504592	0.0707583	0	0.196396	0	0	0	0.0598608	0	0.117899
NCU01094	0.650861	0.945684	0.725005	0.845956	0.829471	0.897157	0.902561	1.19189	1.15356	0.967549	0.429746	0.879337
NCU01095	2.61529	2.65188	2.75411	4.77671	2.34963	2.17719	25.9331	13.0083	23.1062	6.03967	6.80933	5.10777
NCU01096	0	0.598764	0	0	0	0	0	0.4191	0	0.398648	0	0
NCU01097	47.7011	62.6443	56.2859	51.4825	44.1756	49.6863	44.2692	48.6982	38.6767	56.5767	51.5	62.1582
NCU01098	2.61683	2.89245	3.29166	2.94729	2.52753	2.68654	4.56997	3.13413	3.92598	3.41017	3.61324	2.88296
NCU01099	2.44114e-06	1.05264e-06	1.39852e-06	0.210038	0.093919	0.4931	0.0536074	1.05793e-06	3.89713e-07	1.35546e-06	0.244289	3.68109e-06
NCU01100	19.8971	20.0125	19.9059	20.5559	19.3274	20.7122	24.8007	23.4378	23.7022	20.0861	21.3735	18.6598
NCU01101	44.7523	42.8575	43.6529	49.5927	44.7598	44.2234	45.0086	50.1282	46.2468	50.0049	50.2622	48.4476
NCU01102	74.7575	86.2136	90.9193	79.6461	66.8253	82.5019	71.7617	84.2486	71.9302	66.6438	69.2387	67.5327
NCU01103	0	0	0.269587	0.123144	0.253281	0	33.3007	21.1835	43.1312	0	0.358405	0.103395
NCU01104	13.4682	17.4228	17.1771	10.8264	10.6546	15.3131	11.6692	12.8858	14.3307	9.97966	9.77324	8.45019
NCU01105	0.487891	0.428984	0.413217	0.505146	0.606324	0.525026	0.660932	0.461462	0.416891	0.537706	0.508429	0.587515
NCU01106	1.02241	0.867603	0.958119	0.84617	0.857708	0.85792	0.911303	0.953098	0.821215	0.714877	0.884291	0.859154
NCU01107	29.5363	19.8343	27.4651	37.6757	54.8173	33.729	25.7226	30.1101	33.5516	37.5646	41.6847	37.7694
NCU01108	1.22383	0.977398	1.26347	0.857854	2.47561	1.21784	0.787689	1.28038	1.3486	1.98752	1.93697	0.895408
NCU01109	0	0	0	0	0.137653	0	0.0985299	0	0	0	0	0
NCU01111	0.187144	0	0	0.125371	0.248523	0.0596481	0.0872463	0.0582546	0.0484937	0.109618	0.190918	0.106151
NCU01112	1.20372	0.602392	1.0898	1.90899	2.29028	1.01647	1.27515	1.07862	1.13077	1.04688	1.89952	1.34358
NCU01113	0.3154	0.260094	0.139563	0.129599	0.52725	0.120676	0.144183	0.358675	0.203685	0.440473	0.187041	0.271014
NCU01114	6.06322	6.06374	6.65422	5.00168	5.62292	6.79551	5.10227	6.66963	7.33312	5.11529	5.71758	5.82962
NCU01115	18.2268	24.1513	24.4924	16.9049	16.0576	24.1542	13.6018	17.3958	19.1146	11.5932	13.461	10.4693
NCU01116	9.70896	9.75558	10.2039	9.5802	9.68183	10.2555	9.05767	9.10053	8.97914	8.47311	9.00419	8.90077
NCU01118	22.3862	19.5505	20.9776	22.1861	23.1616	21.5096	29.591	28.0277	32.2408	22.3371	22.5478	20.9916
NCU01119	19.0384	18.524	19.0902	16.5028	18.1847	19.4892	23.0171	22.0585	22.2969	17.5426	17.9711	17.0981
NCU01120	0	0	0.109438	0.0769797	0	0	0	0	0.0595977	0.0663431	0.151176	0
NCU01121	15.4725	25.8804	22.6662	15.9604	14.1626	19.4578	12.7477	15.0799	15.632	13.0668	15.503	13.5829
NCU01122	6.95005	5.98379	7.23957	7.74195	7.82429	7.00132	6.15818	8.04261	8.10028	7.23321	5.9126	6.56871
NCU01123	0.149056	1.51312	0.000164663	0.662597	0.700191	2.2127e-06	1.78695	0.721509	2.17791	0.00315551	1.17023	7.27578e-30
NCU01124	2.9386	2.9153	2.27742	2.37133	3.43476	3.31182	2.87671	2.93635	3.2127	3.83476	3.38231	3.49306
NCU01127	2.98646	1.20087	1.53818	3.2987	2.74216	3.02147	1.30848	1.72016	2.53645	3.18181	3.04011	2.33817
NCU01132	0.49532	0.373682	0.353947	1.26916	0.503965	0.471151	0.550318	0.590401	0.493648	0.54607	0.691849	0.477818
NCU01134	0.0508434	0	0	0.0513438	0	0	0	0	0	0	0	0
NCU01135	1.35593	1.74059	1.72219	1.11418	1.64753	1.70065	1.36668	1.06814	1.15574	1.77247	1.47819	1.49962
NCU01136	32.8144	27.5843	32.6849	31.2644	31.3817	30.3489	33.7725	35.2391	40.189	33.0351	32.4331	29.6215
NCU01138	2.10696	3.00783	3.49071	2.50478	2.7536	2.92647	2.08068	3.107	2.115	3.81311	3.69532	3.6453
NCU01140	26.6013	15.8201	18.642	27.3693	31.711	30.1585	16.4802	20.9406	21.4498	26.8734	28.0113	27.7519
NCU01141	12.9255	14.2318	15.9618	13.3063	12.7788	15.162	12.2225	12.3389	12.9516	10.9718	13.0903	12.2102
NCU01142	168.379	150.202	139.242	178.935	160.65	152.788	169.966	169.625	192.042	173.895	169.338	171.635
NCU01143	10.3832	11.6754	11.8374	10.342	10.4304	11.6824	11.0016	9.34424	11.8271	10.1643	10.3628	11.1912
NCU01144	5.44581	5.47614	6.08403	5.19683	5.78955	5.40506	5.90009	4.91745	6.32122	5.15483	4.88015	5.72071
NCU01145	38.8086	45.1946	43.8123	33.4605	39.5905	37.6671	44.8885	41.1129	46.5687	35.4006	33.474	32.6334
NCU01146	156.592	146.959	148.553	156.861	160.484	153.322	193.448	198.609	206.277	148.473	158.57	150.404
NCU01147	16.2334	12.8873	13.9639	21.8963	17.6044	14.0376	11.9612	11.6295	11.8234	25.5313	23.4799	19.7943
NCU01148	2.07665	1.62056	1.68548	1.37718	2.00266	1.67198	3.03536	1.82162	3.41344	2.48596	2.37295	2.09277
NCU01149	7.09818	6.00025	4.67118	6.2085	6.77586	7.97017	6.31938	7.37407	7.18614	7.20662	7.0691	5.43703
NCU01150	19.605	20.2256	19.2685	18.6831	19.3903	18.474	21.6242	18.2843	18.569	19.2632	18.2675	19.4263
NCU01151	0.0371978	0.0367912	0.0264292	0.018954	0	0.0177818	0.013633	0	0.0731422	0.0323444	0.0555885	0.0473243
NCU01153	1.01771	0	0	0.50223	0.493185	1.9353	1.35623	0	0	0	0	0
NCU01154	27.3125	22.2949	23.8447	22.342	21.6995	22.3217	23.4761	25.189	25.1202	24.4642	22.7737	25.5548
NCU01156	3.10827	2.37992	3.04601	3.36331	3.49295	3.53858	2.4735	2.68928	2.53574	3.32517	4.0922	4.01089
NCU01157	16.6462	20.4236	21.6474	17.0386	14.6983	18.0821	47.2075	35.4539	45.5219	15.8007	13.1958	14.2825
NCU01158	3.56882	3.53619	5.49078	5.55741	3.90784	4.37485	7.1455	6.33398	7.32911	5.46296	4.43796	5.05469
NCU01159	1.38632	1.52605	2.19296	1.3938	0.945838	1.72569	1.18445	2.50224	2.28528	0	2.33874	2.72294
NCU01160	83.2115	79.0457	82.2026	77.2089	80.0394	83.9307	76.3284	82.8197	75.6679	74.9862	77.9553	82.3681
NCU01161	14.2269	15.8403	14.2378	14.4149	14.2966	14.2594	20.6881	17.0744	16.3659	13.2967	13.2786	12.9868
NCU01162	2.60155	2.44898	1.93832	2.99407	3.2098	1.85457	1.68048	1.69015	2.24139	2.7077	3.89398	3.31042
NCU01163	14.7955	19.8048	18.0595	23.719	20.4363	20.737	18.6587	19.8258	19.4426	16.6914	21.3092	14.5387
NCU01164	27.1011	29.4952	32.2076	26.4504	26.5058	30.1117	31.7052	28.557	34.2222	23.8093	25.2205	24.4167
NCU01165	76.9378	84.1074	74.8008	77.4899	70.3122	73.1618	74.2955	73.6767	70.8417	73.8429	71.2129	76.633
NCU01166	64.8375	61.8839	51.7208	63.4764	60.0669	55.9759	58.8695	68.2841	62.7208	66.8687	61.4105	66.591
NCU01167	7.59202	5.8202	7.39932	6.59057	6.7913	6.9259	5.13578	7.48567	8.21593	7.92737	8.46504	6.57276
NCU01169	106.786	128.04	124.872	122.549	111.243	108.124	144.883	125.364	129.453	108.046	112.122	109.9
NCU01170	83.8959	80.9315	86.1496	97.4502	89.6013	90.3088	78.941	83.1149	81.7514	101.95	96.8825	101.136
NCU01171	6.57952	6.99643	7.65504	4.92045	5.76021	6.58895	6.56422	7.0969	8.36957	4.48318	4.06602	4.37469
NCU01172	14.1641	13.8	13.1308	13.7996	13.336	13.1209	15.7822	12.9582	14.666	12.6859	13.3395	13.7805
NCU01173	0	0.170352	0.0610669	0	0.0871356	0	0.0621628	0.0774344	0.0652345	0.0705787	0	0
NCU01174	8.63689	7.50214	8.27371	7.66784	8.04528	8.6523	8.7447	9.51673	9.04455	7.73106	7.32036	6.73553
NCU01175	182.639	175.569	185.579	179.292	192.259	181.484	219.746	191.711	189.565	155.78	160.115	158.042
NCU01176	3.97852	3.89698	3.6641	4.61881	3.7666	3.57549	4.50403	4.00185	4.65712	3.34444	3.71272	3.61537
NCU01177	18.6773	17.1108	15.47	16.4179	16.4118	17.3085	16.5731	19.8986	15.9398	17.3165	14.1052	17.0859
NCU01178	43.7775	43.0917	40.4562	43.7813	41.2101	42.3577	39.9184	48.7335	42.02	41.9631	46.1942	47.6662
NCU01179	88.2576	96.1258	106.355	88.3044	74.7263	98.4781	81.7417	102.423	91.3652	79.4319	81.6817	70.7509
NCU01180	9.54961	9.89024	9.02701	10.4679	9.34469	8.45698	8.71877	8.11553	9.15492	11.1331	9.70106	10.175
NCU01181	51.2516	46.7593	50.482	53.6156	67.755	48.5329	40.9199	46.0457	40.4057	57.188	56.8968	63.7936
NCU01182	6.12589	5.63133	5.38077	7.26871	7.17678	8.20924	6.1727	6.79154	6.8466	7.83141	3.8966	6.27543
NCU01183	28.7365	33.9084	31.5686	29.6608	28.9394	31.1818	31.1321	29.8528	29.4704	27.6135	30.4906	29.5269
NCU01184	8.24379	9.2536	8.55983	6.98816	7.60897	8.07118	9.55665	8.17286	9.44054	6.24523	7.94896	6.81627
NCU01185	1.55311	1.09308	1.25663	2.49315	1.86146	1.83568	1.86138	2.9161	2.15036	3.44307	1.29709	2.78248
NCU01186	11.8305	12.2039	11.878	10.0573	10.1017	10.2623	12.3464	10.2753	10.7394	11.0581	10.8349	10.0502
NCU01187	35.6027	29.6851	29.562	37.5218	39.7079	30.064	29.6858	27.9552	25.0515	41.7336	42.7383	42.6099
NCU01188	18.4144	18.8987	19.5774	18.5055	18.8167	16.4639	16.8791	16.2772	16.5861	18.0665	17.533	19.5038
NCU01189	16.0418	13.7224	14.0547	15.7295	15.4761	14.0428	15.3458	13.9669	14.7908	15.088	14.1342	15.683
NCU01190	27.3567	31.1698	27.7114	26.1005	22.9921	24.8028	41.2607	29.0179	27.7824	25.2015	25.3606	22.1072
NCU01191	7.59288	4.71438	4.63718	6.1022	6.99487	7.62079	3.86467	6.4034	5.06497	6.21432	7.14351	6.65247
NCU01192	8.50813	8.67689	9.85531	8.12552	8.39961	10.4576	9.40124	9.88132	10.4103	8.17056	8.4305	7.36921
NCU01193	12.5704	14.3371	15.8135	12.7455	12.6334	14.8457	11.174	11.0739	11.5226	13.4218	13.6775	12.8026
NCU01195	471.355	473.149	486.188	414.052	443.483	449.5	433.579	470.872	392.951	348.552	389.73	411.317
NCU01196	9.46442	7.8095	7.47115	7.73712	7.32583	8.14761	7.5021	8.38542	7.91808	7.62801	7.58369	8.76786
NCU01197	99.2318	97.6185	93.8301	87.4488	95.9218	93.6596	106.111	93.4703	99.4973	90.7064	90.16	97.5784
NCU01198	7.26033	7.50709	7.94685	6.03217	7.04344	8.36296	6.78037	7.72169	7.00131	5.33161	5.21596	5.5579
NCU01199	14.8526	16.1229	14.0335	16.59	16.2707	15.0624	18.0614	18.1722	17.017	15.2929	17.4204	17.9718
NCU01200,NCU01201	340.657	283.669	323.905	366.464	386.566	339.729	408.317	429.495	481.469	320.73	336.829	321.606
NCU01202	102.197	68.1598	77.095	100.067	96.3942	99.5358	73.1892	91.8019	81.3914	90.9478	94.1798	97.5533
NCU01203	9.75579	15.471	12.8082	10.3242	9.85108	11.5859	7.55147	8.15329	8.53354	8.0989	8.72411	5.82656
NCU01204	378.649	308.273	337.619	352.937	396.825	373.469	388.407	393.34	380.548	335.27	363.231	327.335
NCU01205	8.99611	8.72527	7.85136	8.65177	7.07908	9.2315	10.1223	10.1608	11.2673	8.46981	7.888	7.74428
NCU01206	11.7851	12.8466	13.0408	10.9533	10.3327	11.29	11.6566	11.998	12.7884	10.4743	9.84222	10.5578
NCU01207	171.542	164.189	170.664	165.517	162.267	170.219	191.466	182.732	186.843	160.724	173.46	179.985
NCU01208	26.5386	24.9555	25.7689	23.5798	25.1202	27.3192	22.2996	24.499	24.3138	25.3032	26.0604	28.7606
NCU01209	0.573747	0.148548	0.630123	0.437224	0.97506	0.270671	0.269156	0.200288	0.341681	0.612316	0.699824	0.547493
NCU01210	0.637237	0.343205	0.285443	0.598532	0.413781	0.301314	0.39716	0.364146	0.396942	0.371356	0.4957	0.266024
NCU01211	7.63823	8.78734	8.1026	5.92695	7.32623	7.33811	7.94581	7.181	8.17943	5.73411	6.29209	6.83308
NCU01212	0.55669	0.604802	3.47647e-07	1.37216e-06	0.217351	0.208197	0.26675	1.44287e-07	2.9027e-08	7.06434e-08	2.83124e-07	0.492961
NCU01213	32.5579	29.5367	27.0165	30.525	38.5952	30.9268	33.8834	31.9662	36.8312	30.8706	35.6463	34.4778
NCU01214	1.11738	0.896058	0.787948	1.07377	1.0102	1.24095	1.50735	1.31466	1.02742	1.77833	0.993685	1.70056
NCU01215	15.5255	11.7768	13.2153	15.4386	13.0874	18.1439	12.1265	16.8214	15.0637	17.3822	19.0286	16.7728
NCU01216	28.2949	29.5848	27.5084	27.9414	28.5135	26.3584	23.5106	25.6881	24.8445	27.7347	25.0762	29.959
NCU01218	46.5436	55.8177	51.4626	51.121	44.9489	45.2218	50.0361	48.2757	45.234	48.4679	51.1664	42.2448
NCU01219	216.604	146.57	179.811	250.288	218.085	192.441	698.218	624.513	783.631	225.929	229.527	195.685
NCU01220	16.2818	16.8878	16.1084	14.8809	15.2507	15.9809	15.0023	15.5746	14.4845	15.3204	15.5118	15.8594
NCU01221	1372.19	1753.49	1760.91	1498.88	1328.09	1517.6	1582.85	1571.67	1486.33	1337.68	1317.11	1223.92
NCU01223	0.806295	1.03889	1.72365	0.408865	1.80403	2.13221	0.537551	1.4705	0.900399	2.13784	2.1408	1.16802
NCU01224	91.7754	89.3848	93.3704	91.3498	86.538	80.362	114.681	99.1323	108.584	86.3094	86.3393	88.545
NCU01225	27.0331	24.7969	24.8982	29.2208	27.9365	28.5615	24.8309	27.6171	28.2553	30.2179	26.6461	25.8429
NCU01227	289.065	327.329	334.758	287.131	261.316	303.767	310.338	310.455	282.404	272.437	284.961	255.57
NCU01229	15.2655	15.971	15.4763	15.8755	14.8413	16.6385	12.8702	15.2518	14.2143	13.7968	13.2297	13.1484
NCU01230	1.96373	1.6453	2.07571	3.02943	2.86773	2.89504	2.08099	2.25119	2.68508	2.63024	2.75166	2.33866
NCU01231	0.325523	0.386148	0.274254	0.32432	0.359534	0.243004	0.271218	0.202169	0.276627	0.28152	0.439083	0.244159
NCU01233,NCU01234	57.4089	61.7886	58.1465	61.1961	53.9955	60.0607	57.1747	63.1933	58.4771	59.1433	60.2576	53.6355
NCU01235	19.9308	21.5822	20.2818	18.2454	19.3476	21.3592	21.0809	19.8788	20.6915	15.6808	15.945	18.591
NCU01236	7.36302	4.38751	5.44418	6.80852	6.4874	6.02808	4.75925	6.4601	5.21587	8.41033	8.13795	6.82013
NCU01238	20.1063	19.1757	19.8775	21.4909	19.0851	19.4163	18.8597	17.8949	18.0664	24.8891	23.6219	22.1779
NCU01240	117.184	102.801	110.421	120.949	129.262	116.74	139.903	135.556	144.607	117.482	137.727	143.221
NCU01241	50.8196	50.3033	56.8584	59.9982	49.7323	57.026	38.8636	48.1356	43.7194	63.7464	57.0763	53.8513
NCU01242	12.5385	10.9719	12.0471	12.1424	13.3082	11.9969	10.6203	11.7622	12.7026	13.7797	12.8649	13.949
NCU01243	31.2591	33.3442	32.4434	29.8825	32.3009	28.2403	34.0908	29.2672	29.3791	32.7289	32.2887	35.3417
NCU01245	5.06356	8.56966	7.78053	5.59801	4.42204	5.5796	5.82053	3.8954	5.07391	3.56611	4.49551	4.0212
NCU01246	4.58577	5.81287	5.49772	3.9517	5.71676	5.81684	5.54289	5.62869	6.33356	4.97501	6.9723	5.42647
NCU01247	13.9437	16.6704	16.525	13.3194	12.3606	15.8407	18.4141	15.174	16.3992	13.7039	13.7889	13.1126
NCU01248	3.0863	5.13422	3.72833	2.97714	4.0354	4.10621	4.34848	3.44151	4.47104	2.8534	3.04859	2.71958
NCU01249	130.208	131.158	144.139	133.123	119.878	138.224	130.921	132.992	144.192	126.156	126.666	122.15
NCU01250	12.26	10.1456	10.1351	11.8957	10.3968	11.8218	10.3764	11.3645	12.445	10.4915	10.3077	10.7422
NCU01252	16.2855	14.2141	16.2429	16.2247	15.6473	16.2042	13.8861	16.0365	14.0212	16.9943	14.782	15.3867
NCU01253	9.00486	9.55877	8.9649	8.68598	9.12857	9.45042	9.24633	9.8622	9.79757	8.93364	10.4928	10.0464
NCU01254	13.3549	16.3788	14.1716	14.9435	14.5784	13.827	18.352	16.7275	16.7305	14.1744	14.0761	14.6014
NCU01255	41.7977	49.0686	43.5259	39.0014	35.3846	39.2965	45.5511	39.3304	38.7742	38.5231	40.1934	41.9917
NCU01256	30.653	27.7918	28.1336	33.6627	33.8721	29.1962	48.1428	47.132	47.4151	33.8164	32.1053	34.2239
NCU01257	16.5405	33.3017	28.0611	14.2931	13.2841	19.1101	18.4037	12.9077	15.8479	12.357	11.6567	11.8338
NCU01258	41.6659	42.7695	38.369	51.2813	48.8209	48.9527	34.1038	40.3191	39.4345	43.6966	41.1366	44.2634
NCU01259	8.45349	14.2115	11.5593	8.14632	6.80067	10.577	7.32815	6.81116	6.56277	5.9434	7.41918	6.60214
NCU01260	2.06551	1.87668	2.27038	1.92589	2.00489	2.5496	1.59052	1.72027	2.08577	1.944	1.73459	2.22217
NCU01261	0	0.139607	0.151001	0.21096	0	0	0	0.19369	0	0	0	0
NCU01262	0	0	0	2.04641	0	0	0.770522	0	0	0	0	0
NCU01266	7.38569	6.44193	8.08828	7.00048	6.67582	7.7415	6.27016	7.18217	6.16506	6.37496	6.79538	5.88287
NCU01267	16.4841	17.0363	17.134	17.1668	13.451	15.5965	19.1666	18.4914	18.1368	14.1831	13.7535	15.6277
NCU01268	11.5294	9.88582	9.27986	11.0572	11.9572	9.0149	12.1723	12.8728	13.1227	9.45695	8.83808	10.4145
NCU01269	10.1904	9.19204	8.90963	9.5209	9.10906	9.30163	9.4551	9.51445	9.27584	10.2039	9.057	9.1206
NCU01270	0.662117	0.972984	1.00874	1.38885	1.54813	1.19995	0.823639	1.19551	1.36356	1.23193	1.5608	1.45187
NCU01271	156.588	167.937	191.225	158.895	148.231	175.353	136.897	160.528	157.562	129.015	119.19	122.127
NCU01272	71.1667	62.5814	65.5904	69.0145	65.4071	67.2829	61.0434	64.8574	56.6004	69.465	72.6155	72.6897
NCU01273	16.6572	19.726	17.8074	19.3267	17.1913	18.1064	19.8157	17.9217	16.7745	17.8044	17.9575	18.5125
NCU01274	10.3886	10.2362	8.90901	8.52291	9.63183	9.76287	9.39012	8.18686	8.46216	8.47443	8.73557	9.99101
NCU01275	1.94902	2.23622	2.12155	2.35179	2.48767	1.78774	5.27751	3.0617	3.39621	2.34713	2.52479	2.52303
NCU01276	32.566	27.8225	28.5567	35.5094	35.2216	34.3254	27.0632	32.3481	32.4589	32.6424	35.6659	29.5999
NCU01277	16.1494	17.3138	16.3268	15.7044	15.7567	15.6767	17.5152	16.2961	16.775	16.0303	15.2134	15.0452
NCU01278	17.2315	18.6166	16.9721	18.2584	16.5881	16.3848	23.76	21.8072	20.1205	20.0569	17.8999	18.3199
NCU01279	24.6083	24.7388	23.5817	25.1759	22.9035	26.2405	21.0925	21.7639	21.0811	22.3196	21.4194	22.7036
NCU01281	1.06756	2.32457	1.20919	2.82004	1.23495	1.70846	1.31562	1.00474	2.06849	1.25015	2.00535	2.32633
NCU01282	48.6017	48.6263	44.2167	50.1625	49.9766	46.9179	54.7411	51.096	49.99	50.9293	55.0104	52.4965
NCU01283	41.4474	53.653	51.7506	42.5371	42.3935	47.3241	49.697	39.611	44.9352	41.4285	38.8519	35.6947
NCU01284	5.98104	7.01687	6.85923	5.92506	5.75884	7.43848	7.80747	6.06736	7.51033	6.66257	6.17481	6.39708
NCU01285	29.2352	26.2174	22.7381	27.3453	27.8935	27.524	25.3233	27.0149	26.7703	31.0727	31.7905	30.6807
NCU01288	10.6037	11.416	11.0825	11.0354	11.4453	11.7598	12.5388	10.942	10.8186	11.0134	11.1032	10.5337
NCU01289	88.4022	70.1611	78.1315	79.8511	88.6359	77.0735	73.8451	83.7176	75.0961	100.277	90.5173	96.3165
NCU01290	73.3696	103.394	102.484	73.0474	59.9962	93.6601	56.4181	62.5139	72.9392	54.5026	57.8023	53.5139
NCU01291	32.6448	30.1449	29.6447	31.6577	35.1668	33.1841	33.6543	29.18	32.8007	33.3408	37.2381	39.1173
NCU01292	6.67029	4.19691	4.60368	6.2048	9.59418	8.01765	3.79831	5.00547	5.37974	7.92969	8.46847	7.455
NCU01294	20.3339	18.8457	19.5948	19.8054	18.4925	21.9968	20.9789	20.0905	22.5358	21.7719	20.6161	20.67
NCU01296	138.117	93.8556	110.222	128.604	135.068	122.812	113.947	148.63	129.099	152.987	162.101	153.129
NCU01297	2.06745	0.000178434	1.219	0.577298	1.89552	2.12592	0.642408	1.60193	0.609995	0.615217	2.07153	0.448394
NCU01298	3.98503	2.9772	3.68242	3.41488	5.34238	3.93573	3.24197	2.96596	3.94752	3.59903	3.87683	3.0599
NCU01299,NCU01300	72.884	74.3342	80.1287	74.8659	68.2094	77.7437	67.5959	79.8007	73.5652	72.7271	70.2873	68.0593
NCU01301	11.3012	19.8431	18.0576	10.2217	11.3876	17.2171	10.5404	10.2016	11.9309	7.18016	10.2788	10.0017
NCU01302	41.1026	33.9961	29.4775	36.0387	34.7712	37.3355	24.1983	33.5533	27.2057	34.1343	39.218	37.5722
NCU01303	12.2733	11.7442	11.7273	12.9479	11.3243	12.7781	12.7239	11.7073	12.2847	14.5628	13.0407	13.8259
NCU01304	10.0968	13.7369	12.4372	10.345	9.69658	12.1	9.77237	7.53105	9.88732	9.38347	8.94593	8.20016
NCU01305	18.9611	17.6844	19.3344	20.6675	21.5596	19.6026	23.7972	22.4915	26.5071	21.8071	22.0889	22.1565
NCU01306	6.04705	7.54261	7.588	6.77969	6.09526	7.32264	7.9281	7.50272	8.28475	6.44611	7.34938	6.11021
NCU01307	20.6701	26.6564	24.791	25.8797	23.5809	25.4732	24.5784	27.0265	23.9024	22.8547	24.6116	22.0211
NCU01308	0	0	0	0	0	0.642387	0	0	0	1.16701	0	0
NCU01309	11.0496	9.63204	9.0534	10.6487	10.802	9.90334	15.7905	12.7376	15.1025	10.7237	10.0168	11.9558
NCU01310	20.5314	23.3045	21.9995	20.6282	20.9363	20.5709	23.0169	19.7509	20.3443	18.3869	19.344	18.5769
NCU01311	0.418061	0.365657	0.459622	0.558172	0.432377	0.518253	0.513971	0.208158	0.476028	1.03021	0.984975	0.627835
NCU01312	25.0991	21.2507	21.6585	21.4864	19.9177	23.8938	24.3007	23.505	21.6364	20.6495	19.0897	20.7488
NCU01313	2.26027	0	0	0	0	0	0	0	0.914978	0.982966	0	0
NCU01314	0	0	0.307683	0	0.865835	0.410196	0.634684	1.20025	0	0.74552	0.438873	0
NCU01315	19.7096	18.1036	17.2938	18.3632	17.3062	18.7131	17.5264	16.3244	17.0008	19.1502	19.983	21.0121
NCU01317	1101.29	1154.53	1231.77	1223.46	1031.37	1203.37	1088.01	1289.87	1087.62	1038.02	1112.51	967.043
NCU01318	111.17	97.9964	106.81	95.908	93.3267	108.258	143.243	138.476	144.277	97.8444	97.0697	98.5304
NCU01319	27.712	25.2535	24.5778	28.6354	30.8569	26.5268	25.1476	24.5787	27.9045	24.3816	27.835	27.568
NCU01320	100.915	116.803	94.1232	107.84	105.777	91.0344	163.34	123.242	137.143	97.8037	97.8665	99.036
NCU01321	1.95039	1.85202	2.13539	1.92749	1.63357	2.02494	1.97092	2.0307	1.77972	1.73318	1.81322	2.23923
NCU01322	8.71197	8.86611	7.59152	7.37639	7.40713	6.7661	7.6316	7.17319	7.34053	8.2449	7.45807	7.49609
NCU01323	9.8425	12.2591	12.9923	10.3674	9.79083	11.5448	15.7538	12.4611	13.4972	10.2632	10.2209	9.69963
NCU01324	15.8078	17.9475	16.8697	16.085	15.3681	16.2478	14.8057	15.9411	16.3768	19.849	15.7845	16.7286
NCU01325	0.143497	0.09527	0	0	0.147079	0	0.10479	0.135597	0.11462	0.252298	0.287708	0.246027
NCU01326	0	0.089597	0	0	0	0	0.19656	0	0.105158	0.230288	0	0.114837
NCU01327	8.69061	16.6456	12.63	8.83954	8.18704	9.29987	21.032	10.3332	11.5457	8.65287	8.95125	9.73832
NCU01328	520.517	472.843	517.559	526.392	534.552	532.466	520.516	548.298	543.199	495.082	479.188	504.469
NCU01329	7.16335	11.5483	8.60416	8.10997	6.483	10.4743	6.41195	5.60605	7.7528	5.30343	5.6381	4.86534
NCU01330	17.9741	14.4153	15.5608	20.7249	17.88	15.1384	13.116	16.3022	14.6228	25.473	22.5503	21.4412
NCU01331	189.473	173.954	197.363	197.37	172.827	229.806	107.035	173.823	150.371	141.346	150.841	131.664
NCU01332	370.776	308.518	331.471	373.206	364.33	378.565	339.426	394.473	378.593	367.739	392.043	378.322
NCU01333	50.9881	54.117	58.7831	47.3491	53.7085	50.4214	62.2863	52.4329	58.0302	43.6748	46.9802	46.273
NCU01334	0.620779	0.608948	0.291713	0.555992	0.491057	1.19216	1.23546	0.969497	0.797637	0.88501	0.979841	0.956808
NCU01335	10.718	9.88904	9.34757	11.319	11.4573	10.5529	9.97605	10.2719	10.4092	12.2277	11.6365	12.0421
NCU01336	11.4125	8.3934	9.11477	8.58155	9.97923	8.82621	11.4109	11.2778	11.0392	8.1667	9.1809	8.34164
NCU01337	12.2149	13.4369	14.1898	14.471	14.0411	13.4825	11.4579	13.1121	14.8199	12.7076	12.1629	14.1713
NCU01338	15.0335	14.675	11.0517	16.6416	13.5892	16.3649	15.0211	16.3304	13.9598	14.5343	14.1495	14.613
NCU01339	6.63651	7.36045	6.53626	5.6939	6.41967	6.67709	7.27027	6.87021	7.06154	6.82147	7.41432	6.19158
NCU01340	9.50437	9.30893	11.1294	12.187	11.5504	13.4138	7.80518	10.178	10.739	16.1469	12.449	8.49714
NCU01341	21.3753	26.3862	26.3052	24.4958	23.5886	24.6773	26.0047	27.3785	23.3633	22.0857	22.4579	18.4678
NCU01342,NCU01343	125.106	126.851	123.585	110.337	113.077	126.896	139.625	145.876	129.465	111.287	113.073	113.381
NCU01344	8.94839	12.0219	11.8273	9.74112	7.79536	11.464	13.212	10.268	11.0539	9.62383	9.31888	9.26261
NCU01345	33.8988	34.9239	35.0786	34.1004	33.5173	31.4738	30.5001	31.6162	30.3038	36.3534	36.4935	37.508
NCU01346	0	0.386451	0.417231	0	0	0.596507	0.431643	0	0	0.515999	0	0.498146
NCU01347	19.4365	21.1823	20.9426	23.5663	18.6218	20.2076	25.9286	22.9508	23.5859	23.2224	24.5238	22.4387
NCU01348	283.067	200.14	221.683	336.537	356.697	302.156	159.054	273.113	247.758	338.277	377.714	473.305
NCU01349	3.71616	2.81943	3.16057	3.72392	4.86576	3.41644	2.97336	3.10199	2.86364	4.40709	3.74636	3.34667
NCU01350	0	0	0	0	0	0	0	0	0	0	0	0
NCU01351	0.0987861	0.826856	0.369511	0.396335	0.430427	0.459995	0.899529	0.357742	0.536811	0.161344	0.357913	0.324819
NCU01353	153.751	141.499	162.193	159.309	142.682	155.768	223.91	204.743	224.131	174.794	177.638	173.572
NCU01355	2.08428	1.53795	1.56636	1.8868	2.15149	2.95839	1.16456	1.67997	1.19253	2.44403	2.34167	2.9051
NCU01356	6.5338	4.20123	4.63449	7.02593	6.40213	6.48134	6.62018	8.94755	8.10596	6.72367	7.82201	8.0554
NCU01357	2.67296	1.92098	2.06575	3.39676	3.27696	1.59295	2.56844	2.37099	1.86055	2.69611	3.44184	2.55872
NCU01358	2.13184	1.41705	0.871947	2.47274	2.06126	2.01435	1.36446	1.43367	1.44483	1.72755	1.42676	1.97106
NCU01360	109.21	108.416	105.736	121.546	111.41	106.476	122.299	131.231	131.76	113.245	119.585	112.251
NCU01361	9.86437	10.425	10.0441	10.8985	9.73883	11.3034	12.8298	11.4556	11.4021	10.5279	10.7744	10.2116
NCU01362	14.0378	15.4097	16.4748	14.1658	14.5687	14.7878	15.4752	14.5637	14.6121	14.4106	13.36	13.9659
NCU01364	14.2145	12.2427	12.2984	13.1549	14.3494	13.2044	17.5149	16.0066	19.0594	14.4476	13.9549	12.9516
NCU01365	5.8927	4.50718	5.12002	5.75138	5.95335	6.55475	4.86524	5.65354	5.20095	5.87279	6.11049	6.86096
NCU01366	11.0415	12.0012	11.619	10.4596	11.7075	12.9709	10.9896	11.3094	10.8159	9.78036	9.53835	9.70347
NCU01367	11.538	24.9291	20.1466	10.8274	10.5276	15.1676	15.1189	10.4024	13.1654	9.26471	10.0967	9.064
NCU01368	244.483	213.563	225.021	242.629	255.045	231.216	253.524	269.786	259.112	240.284	240.306	244.354
NCU01369	307.914	335.614	300.886	258.835	275.451	306.337	219.316	246.868	243.169	257.097	252.315	266.963
NCU01370	3.37721	4.07108	3.31008	3.31117	3.15676	4.53241	3.35866	4.11889	4.04612	3.2267	2.87937	2.48753
NCU01371	15.3977	14.8468	13.5431	14.6422	15.583	14.7977	15.4647	16.482	16.0022	16.023	17.9507	12.0144
NCU01373	0.735505	0.378817	0.947252	0.616053	1.3623	0.879943	1.1424	0.928552	0.903737	0.972984	1.14788	1.13374
NCU01374	4.07436	2.51847	2.35118	4.37402	5.48648	4.81577	3.49506	3.80409	4.23002	4.42864	4.01253	3.87874
NCU01375	2.9512	2.47118	1.59513	3.71616	1.53538	1.38137	1.0498	1.35294	3.39485	2.52899	0.707875	1.25024
NCU01376	5.7183	5.0261	4.85688	4.04776	4.2394	6.27409	4.0694	3.64877	4.82795	5.75512	5.16455	4.45758
NCU01377	4.24458	4.20936	4.08844	3.1357	3.59262	4.32957	4.29495	4.68006	4.00865	3.82776	3.62924	3.51317
NCU01378	15.4052	19.973	19.0331	13.0494	15.4061	16.907	20.8117	16.2254	14.5652	14.1468	15.8539	16.8811
NCU01379	12.0552	11.2171	12.3994	11.9586	11.8855	12.0242	12.3527	11.8644	12.543	12.8701	12.1297	12.8264
NCU01380	269.672	271.964	274.606	234.558	218.737	309.957	192.656	231.278	190.91	232.629	269.782	268.698
NCU01381	212.168	182.656	181.435	225.502	244.095	193.791	190.02	199.459	168.693	213.452	250.914	227.431
NCU01382	8.57957	5.52364	9.7088	9.66031	7.45377	9.29421	11.5	10.37	12.5344	10.6185	8.37433	7.83278
NCU01383	0	7.8772	19.7175	19.7682	0	3.77316	10.683	17.9658	5.91881	6.84322	3.95205	10.1261
NCU01385	0.932529	0.668651	1.41327	0.969774	1.00172	0	1.42043	0.859424	1.48548	0	0.891446	1.58272
NCU01386	40.826	42.523	38.6901	37.3674	39.4872	34.3437	33.5086	35.1089	33.6864	36.7646	39.6362	42.8615
NCU01387	5.85862	5.55164	5.76338	5.07226	5.01482	6.39884	6.24367	6.44286	6.33026	4.71811	5.60795	5.56045
NCU01388	66.6144	69.3496	69.0286	63.7167	72.5997	68.3512	68.7993	67.8175	64.8182	58.7367	58.6928	60.9709
NCU01389	6.65671	6.5497	5.74873	6.64931	6.31962	7.43247	6.02741	6.91323	6.86172	6.74137	6.85834	6.47097
NCU01390	10.1707	9.86255	8.46488	8.03666	7.25769	8.36508	7.40456	7.55857	6.9834	7.55413	7.71863	9.0149
NCU01391	380.226	356.266	312.623	358.476	365.859	344.452	245.713	332.29	281.075	370.653	393.761	445.411
NCU01392	0.555438	0	0	0	0	0	0	0	0	0.478008	0	0
NCU01393	15.253	13.6427	13.1947	13.2223	11.7484	13.4528	11.3062	14.156	13.9474	14.9523	16.1605	13.7875
NCU01394	0.681437	0.439048	0.497995	0.618538	0.501324	0.462864	0.536661	0.469118	0.427407	0.527352	0.81437	0.663414
NCU01395	193.567	182.578	196.406	167.213	154.056	183.901	188.075	182.953	161.226	181.947	183.928	169.295
NCU01396	0.382982	0	0	0	0.788097	0.365439	0	0.703824	0.894788	0.322705	0	0.318952
NCU01397	10.2532	9.38004	9.63563	9.7806	9.06807	11.0299	11.0377	9.24655	9.45045	8.54997	7.65156	8.80192
NCU01398	1.11947	1.0327	1.15803	0.363345	1.75736	0.696426	0.977626	1.12804	1.02372	0.721514	0.797204	0.895581
NCU01399	9.06167	12.446	11.1038	9.63571	9.05894	8.97271	16.0652	9.49957	12.8926	10.7235	10.8921	9.10134
NCU01400	16.6966	14.0729	18.9856	19.1825	17.8668	19.9856	10.1141	19.1587	17.3192	20.2946	18.5146	22.6057
NCU01401	19.9409	20.2751	19.3333	19.6771	20.3161	18.3408	18.6379	21.5132	20.8914	20.88	20.1174	21.6095
NCU01402	0.321037	0.276654	0.216512	0.25384	0.125859	0.0614288	0.427152	0.531164	0.484616	0.660555	0.711365	0.26678
NCU01403	5.97137	5.35016	5.64139	4.5375	4.7908	5.53293	6.38336	5.40332	5.14009	5.41262	5.80112	4.96913
NCU01404	5.23516	7.18057	7.62384	5.41108	5.38307	6.68448	5.43639	5.65844	4.91124	4.39492	4.41286	3.58429
NCU01407	0.24216	0.177668	0.119276	0.343578	0.315411	0.260749	0.217123	0.376326	0.13032	0.31836	0.234418	0.395956
NCU01408	22.4943	21.4003	22.1394	23.3204	22.2099	24.3428	21.9383	24.3886	25.7827	23.1405	23.6595	22.6359
NCU01409	21.5171	19.9765	19.7805	22.141	22.5625	20.0726	22.6201	22.9999	23.0837	22.8505	21.9606	24.3253
NCU01410	17.323	21.6196	19.9155	20.4463	21.0344	20.4272	18.4166	18.4152	16.8271	16.5637	15.586	17.9834
NCU01411	3.60735	2.06153	2.17223	2.78382	2.78686	2.28797	1.9819	2.35102	2.72015	3.50696	3.49738	2.29823
NCU01412	38.3951	45.8176	42.8966	39.9086	36.0689	35.7597	45.9942	38.5131	33.8295	44.3429	42.7655	42.0446
NCU01413	1.34237	0.975971	1.18304	0.981714	1.03722	0.838913	0.898262	0.799233	1.11198	1.09096	0.792729	1.02866
NCU01414	114.567	109.217	120.832	109.205	128.774	120.44	116.321	107.906	103.365	106.901	101.362	112.718
NCU01415	0	0	0	0	0	0	0	0	0	0	0	0
NCU01416	1.55403	0.517465	2.11126	0.576038	3.13303	1.29699	1.85733	1.60241	1.34997	0.967329	1.71951	1.10523
NCU01417	2.82187	2.53877	3.43069	3.40535	4.34817	3.33797	4.18751	3.57316	6.23095	3.15555	3.94983	4.18332
NCU01418	2493.19	2181.87	2259.99	2233.71	2240.05	2276.78	2325.04	2477.01	2525.42	2414.12	2426.05	2531.47
NCU01419	10.6377	10.4697	8.77803	12.5965	14.0124	10.3491	12.3026	12.993	14.919	16.357	14.2886	11.7399
NCU01420	33.9331	32.6201	30.9823	34.3754	35.1852	33.7553	29.8127	32.8847	34.316	31.8319	37.2728	34.9055
NCU01421	6.3837	6.47892	8.1976	7.58723	6.40182	7.85255	7.9126	6.74588	6.63755	4.79934	5.05632	5.02221
NCU01422	223.115	278.699	205.612	238.354	223.887	189.018	239.35	202.86	212.342	228.223	233.468	239.322
NCU01423	1.65885	1.14226	1.7966	1.67775	1.83235	1.39378	1.33101	1.49449	1.40337	2.23167	2.42545	2.00758
NCU01424	185.349	153.595	150.646	181.181	217.609	174.29	167.8	180.241	203.758	159.644	176.35	169.917
NCU01425	146.316	142.888	127.71	147.707	165.48	126.678	114.117	124.333	112.583	140.931	141.874	151.519
NCU01426	26.1041	23.6126	21.0118	24.4596	26.6742	21.472	18.98	20.9392	18.4898	21.27	25.8685	26.7608
NCU01427	13.8985	16.924	15.8146	15.5	16.0129	15.2031	17.4059	16.7607	20.4082	16.5057	14.9996	15.2393
NCU01428	41.181	35.176	35.2477	67.9759	43.7572	37.5496	32.1404	44.2968	44.8692	78.0769	78.0964	63.7059
NCU01429	121.155	111.81	110.071	152.164	131.801	106.872	90.8475	101.093	87.2375	156.533	151.89	142.272
NCU01430	0.970369	0.783863	0.824959	1.39739	1.7218	1.52542	0.703892	0.991917	0.954627	1.1709	1.326	1.73448
NCU01431	18.2722	19.5228	18.2527	15.794	16.4007	16.9914	25.7529	18.0214	20.6456	16.8822	17.6017	16.0366
NCU01432	18.508	15.2919	16.8641	19.8269	17.4377	18.1222	19.4845	21.5822	22.2357	22.3146	21.8423	17.6239
NCU01433	30.3349	34.248	34.8313	33.3102	28.4172	32.3939	27.685	29.6172	32.0516	26.3773	29.6065	27.2728
NCU01434	3.94691	3.73765	4.26664	4.55598	4.57577	5.34072	3.80879	4.89453	4.48692	4.94966	4.30652	3.53788
NCU01435	9.76086	11.0252	10.632	9.30294	8.46972	10.9093	10.5805	10.3925	9.64647	8.03523	7.40871	8.00943
NCU01436	288.665	237.124	266.339	321.574	315.706	307.865	265.495	324.687	305.253	279.526	316.288	264.038
NCU01438	337.073	391.171	387.995	370.522	340.303	355.149	364.218	361.675	357.604	363.021	353.893	353.148
NCU01439	404.08	391.359	407.361	527.845	427.45	380.019	341.419	355.471	309.743	563.664	523.128	479.631
NCU01440	43.0528	37.9837	43.1341	42.581	42.5141	45.4772	49.2515	45.4881	48.542	44.6731	41.5977	39.7496
NCU01441	148.481	92.7141	95.7304	140.031	161.813	116.423	71.9543	92.5039	87.4779	130.087	149.73	130.609
NCU01442	7.61519	6.64625	6.00131	8.47133	9.02786	6.67105	6.63596	6.576	7.65652	9.0734	9.00077	7.82918
NCU01443	120.495	125.193	132.73	133.535	117.973	132.941	123.402	139.566	135.187	133.466	126.835	119.496
NCU01444	45.7636	40.2261	41.7511	45.2839	45.1975	49.8375	30.5386	38.4942	38.8419	47.4261	44.0183	50.8734
NCU01445	10.5487	9.73385	10.3035	10.7815	10.6081	11.839	10.125	11.4919	10.9708	11.7982	11.0244	12.0719
NCU01446	81.5155	67.3222	70.5857	77.9486	70.5546	81.9876	64.6493	92.5459	83.1708	79.5499	75.9161	72.2129
NCU01447	27.5557	24.9137	28.7091	30.908	31.3129	28.975	27.2804	28.8801	28.5988	28.0666	29.1729	27.5305
NCU01448	0	0	0.276133	0.198139	0.399176	0.376809	0	0.182617	4.9426e-170	0.171593	0.798832	0
NCU01449	28.9672	22.4361	24.3967	30.6281	39.1749	30.9482	37.4436	39.6045	45.7356	30.9238	30.8006	35.705
NCU01450	0	0	0	0	0	0	0	0	0	0	0	0
NCU01451	58.4254	61.0997	58.734	57.8513	59.5215	56.2443	42.4838	45.3265	42.2301	55.9964	57.5141	61.0255
NCU01452	1770.45	1813.98	1900.41	1760.56	1637.76	1897.23	1662.11	1909.71	1735.03	1641.4	1618.23	1520.27
NCU01453	21.5323	16.2716	17.8375	23.8316	26.1901	21.8921	16.2611	20.8389	18.9452	21.2379	23.1716	24.5683
NCU01454	96.4505	86.9156	77.6346	130.813	94.5113	76.2732	107.4	109.328	106.823	142.597	131.498	110.348
NCU01455	25.2585	31.5746	31.15	24.778	24.0574	27.0071	37.8204	30.0428	33.0592	24.9826	21.0862	22.4798
NCU01456	14.7513	14.8543	14.0133	13.8477	14.8582	15.5488	12.0058	12.4542	13.2759	15.3723	15.526	15.3154
NCU01457	6.21297	6.99353	6.78306	5.49399	4.94993	6.11276	6.7702	6.61307	6.95886	3.85628	4.76515	4.33573
NCU01458	10.5328	20.166	16.7756	10.2889	8.64103	12.6173	11.3653	10.4783	9.69878	6.21434	6.95061	7.64871
NCU01459	10.3238	7.13415	8.23741	11.0829	13.1787	11.5622	6.87366	7.72849	9.00988	11.2889	13.6999	12.4218
NCU01460	24.7959	17.5747	21.655	28.7634	26.1347	27.885	19.2282	24.6112	23.8284	29.2868	29.8125	26.3379
NCU01461	8.92746	9.00712	9.81168	9.05346	8.99888	10.3403	11.7609	10.0052	11.1855	8.43361	7.65533	8.13454
NCU01462	0.11385	0	0.0823203	0.229772	0	0.107736	0	0	0	0.194987	0	0
NCU01463	2.04596	1.71636	2.2898	1.99933	2.45741	2.496	1.63609	1.65641	1.84177	2.2553	1.92534	2.74428
NCU01464	19.7941	15.9918	16.5902	19.6607	24.3488	17.1191	15.409	19.402	18.7159	17.8139	20.3876	20.4029
NCU01465	16.2084	15.1272	14.8291	14.2774	15.6578	13.2105	16.5435	13.411	15.9608	15.0467	13.7831	14.7902
NCU01466	4.06239	6.77454	5.2752	3.54633	4.17447	4.28218	5.99159	3.70022	4.50572	3.73222	3.57001	3.66111
NCU01467	88.4739	131.433	99.7012	94.3399	101.64	86.4786	144.85	103.915	111.239	86.7698	94.4155	85.0836
NCU01468	53.4354	65.4248	54.4767	57.2525	52.3756	49.4003	60.3609	42.3449	44.0792	66.0674	61.2582	57.391
NCU01469	12.468	14.3589	13.8512	11.9474	12.1991	11.2199	14.0827	11.6826	11.299	11.9333	12.7222	9.8757
NCU01470	60.2601	58.1728	56.9546	57.333	59.2457	61.3465	59.8257	65.3038	59.0792	56.8871	61.5279	67.4589
NCU01471	43.6147	34.5531	41.1832	43.739	43.5564	44.0579	37.2145	43.4514	39.9465	40.3418	46.0674	45.9565
NCU01472	0.78971	0.760403	0.61092	0.868319	0.643675	0.775745	0.610957	0.692317	0.642772	0.59588	0.848513	0.835802
NCU01473	34.6632	60.2293	55.8688	38.9243	35.2745	40.2517	49.0386	39.4452	37.0562	28.7429	30.7658	31.4669
NCU01474	56.0383	75.1006	73.6568	55.2317	55.2101	64.2318	59.1446	64.0682	58.8399	55.0915	57.003	54.8499
NCU01475	10.1579	11.413	12.5467	11.7815	10.9137	10.6363	10.8326	10.143	9.11224	9.27005	9.5375	8.96295
NCU01476	7.25043	6.33081	5.73152	6.72053	7.78975	7.17885	6.44348	6.28399	7.27035	6.48507	7.10838	7.2392
NCU01477	46.7143	43.3592	41.6295	41.4735	43.5285	40.9648	41.5456	41.8413	40.385	44.2604	44.5932	44.8978
NCU01478	25.5023	22.6451	22.0067	27.3311	25.7524	23.109	21.8817	23.038	22.4838	26.2022	27.1399	27.7501
NCU01479	70.1879	86.7089	76.4058	59.3226	61.6694	62.9228	88.749	66.921	61.1546	65.5572	65.9468	68.2559
NCU01480	5.57158	5.52925	5.55476	5.63475	5.81495	5.60685	4.70324	5.80667	5.89988	4.9415	5.5249	5.01673
NCU01481	8.10585	7.4815	7.63784	7.03575	6.97188	8.22332	8.84278	7.95534	8.15567	7.75371	7.83201	7.46872
NCU01483	234.144	202.903	173.082	220.375	210.148	213.618	160.953	225.837	152.704	218.515	243.684	248.198
NCU01484	582.843	483.555	539.523	564.86	564.751	555.169	571.793	601.268	600.143	560.571	576.618	558.715
NCU01485	28.8285	42.872	36.0374	30.0564	27.9627	33.4487	35.9164	27.9155	31.016	24.8915	25.2001	22.2172
NCU01486	12.6047	13.3698	13.0319	12.2279	11.6796	13.7171	10.331	11.7785	11.8659	12.5308	12.5304	11.6004
NCU01487	227.186	226.89	226.306	243.845	253.037	215.367	255.313	244.386	250.61	310.189	292.51	322.181
NCU01488	11.8146	9.87535	9.50212	12.3853	9.84643	9.95733	9.81237	9.81774	11.0814	10.98	13.7418	13.4684
NCU01489,NCU01490	173.461	184.458	162.361	164.456	162.861	167.814	166.833	165.292	154.462	159.861	166.594	157.914
NCU01491	5.66358	4.28165	4.40063	4.87116	4.58666	4.69233	3.7352	3.85129	3.3312	4.98149	4.82719	5.25606
NCU01493	7.50863	5.80313	5.52403	7.22504	7.09753	5.57456	4.56077	6.28048	5.81798	6.97188	6.38896	6.99503
NCU01494	1.24294	1.19137	1.36173	0.839399	0.852531	0.798036	1.49021	1.04776	1.30963	1.21342	0.926857	1.26893
NCU01495	0.126781	0.0860688	0.0916486	0.2065	0.160511	0.0479193	0	0.0931841	0.160336	0.0425357	0.145437	0.125978
NCU01496	0.302093	0.242006	0.517109	0.305463	0.582981	0.235536	0.59914	0.445333	0.584223	0.678746	0.592919	0.603233
NCU01498	109.782	110.505	94.9744	97.0615	100.656	97.4723	91.8561	92.6369	87.1837	104.143	97.2955	113.578
NCU01499	8.32678	9.78687	9.13349	6.92008	7.99197	8.18385	8.45344	8.20051	7.82383	7.0217	7.11178	8.58143
NCU01500	22.0892	15.917	14.0756	26.1258	25.976	22.2947	15.7895	20.2951	18.229	22.0351	23.7025	22.3218
NCU01501	36.2402	36.2658	31.5591	38.7014	34.3513	34.7141	37.9217	34.4805	34.3048	37.5722	35.6051	32.2214
NCU01502	6.78456	12.0843	12.613	7.02536	5.64197	7.86303	6.21841	5.42771	6.52558	5.59328	6.23156	4.89033
NCU01503	16.229	23.464	25.0577	15.9275	14.1315	20.4604	16.0574	13.5947	16.9748	14.2466	12.1445	13.7422
NCU01504	61.8529	67.8162	81.6722	60.1344	61.9419	69.0647	67.1495	67.7009	72.5183	57.8883	53.4079	60.3618
NCU01505	0.294289	0.218733	0.277572	0.580417	0.40684	0.456194	0.120615	0.541099	0.309105	1.02509	0.116114	0.716
NCU01506	6.5347	9.90639	7.09513	5.70761	6.07779	6.91101	4.15859	5.18509	4.32893	4.73138	5.27451	4.36348
NCU01509	34.3621	37.4459	31.779	30.6446	33.4412	31.4971	28.2927	27.0694	25.7489	32.0338	35.3854	37.7597
NCU01510	5.1125	4.65429	3.8777	4.41276	6.70978	4.38834	3.04196	3.16868	3.21641	4.55179	5.46921	5.75251
NCU01511	56.913	56.3306	60.8757	67.7811	60.3256	56.8199	75.0663	61.6489	53.2799	74.6837	78.5398	72.4289
NCU01512	16.774	22.1572	20.2042	15.905	16.4648	16.0833	17.5659	15.0681	15.9259	14.5523	14.4433	14.8921
NCU01514	5.84138	6.3245	5.82352	5.36746	4.31355	5.40709	4.16291	6.28111	4.71933	4.3206	4.39866	4.33451
NCU01515	38.7131	39.6223	39.857	38.0554	39.7785	39.5446	40.2334	40.5087	42.0149	30.5271	32.8508	32.0329
NCU01516	60.405	77.4107	71.8813	54.0754	52.6847	68.9046	49.1656	49.9163	45.1609	44.6458	47.1172	44.8668
NCU01517	28.121	35.2004	33.3377	29.3163	27.986	30.6859	33.1085	28.5127	29.9492	31.5684	29.1331	30.344
NCU01519	3.11486	0.511759	0	0	1.5795	2.20263	0	2.14986	2.41493	1.33709	0.774955	0.650915
NCU01520	3.73324	1.93366	1.6768	2.49488	1.99006	0.724783	1.24474	0.699819	2.08708	1.48725	2.53068	3.12094
NCU01521	1.81682	1.25821	0.875469	1.24703	1.63098	1.66994	1.20195	1.36648	1.34432	1.34381	2.21936	1.29696
NCU01522	3.71118	3.45945	3.52203	3.24453	2.9864	3.57829	4.13087	3.86054	4.03156	2.89261	3.39932	2.85461
NCU01523	122.384	114.359	122.861	108.854	109.303	121.895	123.798	139.58	132.995	102.766	111.068	102.042
NCU01524	21.6748	31.7425	33.8183	22.0071	22.6734	28.1254	16.5439	18.7497	23.2773	16.2704	19.9204	19.8223
NCU01525	23.1249	19.985	20.1689	20.3283	21.5043	20.9087	21.232	20.8993	23.1486	22.0955	23.0478	23.5326
NCU01526	0.724584	0.794908	0.400096	1.11574	0.707542	0.807781	0.625479	0.428493	0.381156	0.698275	0.879295	0.173634
NCU01527	6.89624	10.0247	9.44245	5.98931	6.03068	7.54417	10.0225	6.87482	8.01915	7.04613	6.84136	6.51164
NCU01528	15732.4	14651.2	14252.6	14620.1	16222.2	14519.3	12327.5	13552.1	11591.3	15122.2	15571.7	16175.3
NCU01529	14.3587	11.7167	15.0221	17.5163	22.4123	12.8394	15.0543	17.6433	13.9033	19.0558	18.6814	18.2512
NCU01530	0.907757	0.574525	0.626137	0.610417	1.23516	0.86879	0.419799	1.1186	0.231443	0.783311	0.901837	0.3822
NCU01531	0.0357387	0.0764187	0.0270635	0	0	0.0668446	0.0275132	0.0332531	0.114938	0.152916	0.0339901	0
NCU01532	0	0	0	0	0	0	0	0	0	0	0.046262	0
NCU01534	16.6139	17.1024	14.7128	16.1869	15.7195	14.8157	17.3237	13.917	15.0335	18.6699	17.8336	16.7025
NCU01535	33.9301	36.0447	32.5589	31.8815	31.4813	29.1266	35.1223	28.7745	27.3753	29.7443	30.8769	29.96
NCU01536	0	0	0	0	0	0	0	0.552213	0	0	0	1.00353
NCU01539	13.9549	13.9847	14.3141	12.719	13.3265	13.9843	16.9364	15.392	14.5711	12.92	13.9954	12.3667
NCU01540	27.2977	30.4021	31.6692	27.6699	29.0561	27.6587	29.399	27.2402	27.5987	25.526	25.4334	26.7329
NCU01541	15.1784	10.9128	10.8794	16.5785	14.8588	17.4181	11.2906	17.0632	16.7781	19.2153	18.2956	12.8454
NCU01542	11.4158	11.4503	11.4379	9.72672	11.7564	10.7673	11.3926	10.9083	10.867	9.97473	10.0627	11.1724
NCU01543	25.9287	28.5248	27.0178	24.1851	24.2046	23.9886	29.1207	23.4615	23.8129	26.8643	24.0657	26.6171
NCU01545	421.164	303.193	332.037	440.917	435.35	382.833	337.571	433.049	389.28	518.151	520.765	484.731
NCU01546,NCU16568	943.009	1126.21	964.671	863.805	885.641	826.418	976.748	846.395	672.779	845.832	936.701	941.255
NCU01547	72.1955	77.2398	74.4132	74.9838	74.212	70.0732	100.242	82.4691	90.7886	71.5785	71.7922	72.6093
NCU01548	349.973	256.662	251.231	354.276	365.865	308.059	263.907	332.311	300.286	343.346	354.598	347.853
NCU01549	25.6893	26.63	26.2252	26.0916	26.0713	24.8214	29.2822	25.674	26.0671	25.8366	25.2849	25.6265
NCU01550	113.228	129.921	130.793	115.008	106.492	123.761	118.644	119.044	116.043	97.0519	100.238	88.7386
NCU01551	23.2333	31.2804	22.7465	21.7563	25.9175	20.3133	31.4176	23.0896	21.603	23.8674	28.8539	30.7239
NCU01552	2139.1	2146.32	2329.28	2369.43	2131.82	2326.61	1975.11	2394.33	2179.81	2054.03	2188.71	1957.93
NCU01553	8.67454	8.27587	9.54435	11.8579	9.5533	11.758	8.65986	13.7219	9.89355	9.71629	10.5632	9.56948
NCU01554	8.80787	10.4169	10.5134	9.29112	9.20635	9.9079	9.40019	9.55433	9.72184	8.70527	8.44864	8.42406
NCU01555	59.992	36.5756	31.9617	55.7406	82.4519	47.2556	32.4491	49.9795	47.6332	63.9989	61.2261	64.2222
NCU01559,NCU01560	185.183	153.893	162.36	195.416	188.395	184.419	125.86	158.803	174.107	199.231	185.625	195.716
NCU01561	0.0814422	0	0	0	0.0431373	0.0756871	0.0305524	0	0	0.102985	0.0382466	0
NCU01562	0.148615	0.0425422	0.0476151	0.145558	0.071149	0.143551	0.138111	0	0.327795	0.0632427	0.227188	0.0608491
NCU01563	9.54821	10.7817	11.1999	9.15179	12.6737	11.0331	10.2406	11.038	9.57412	9.89273	10.4933	9.8958
NCU01564	18.5823	21.1832	20.2399	18.8098	19.7901	19.5978	20.5654	17.2482	16.9262	16.6534	19.2636	18.137
NCU01565	87.3661	64.4697	71.3832	85.6904	92.2513	77.2725	83.4921	84.0325	87.1475	92.5542	91.2962	91.0519
NCU01566	0	0	0	0.156888	0	0	0.0356891	0	0.0401819	0.273271	0.10676	0
NCU01567	0.141623	0.245831	0	0.215486	0	0.131055	0.372617	0.128044	0.276545	0.17658	0.130001	0.116229
NCU01568	13.3582	13.4975	12.0118	13.9962	11.2913	11.5318	9.00465	11.3058	9.80872	13.6399	15.7805	12.6174
NCU01569	11.6178	12.7346	10.8442	9.92547	10.4192	9.71472	11.4564	11.5339	10.9134	10.118	10.8938	10.7009
NCU01570	11.6343	15.6673	13.1513	14.9211	12.7138	10.474	14.8083	12.6744	11.0543	16.6471	14.7361	16.4096
NCU01571	22.857	32.1112	24.8728	24.0835	22.8547	22.1454	30.9417	27.2962	25.8308	23.1779	24.1974	26.0739
NCU01572	0.593482	0.527193	0.494976	0.476422	0.935145	0.594084	0.573781	0.466517	0.342191	0.297571	0.585008	0.663212
NCU01573	0.601353	0	0.542825	0.519731	0.429734	0.0826682	0.355827	0.486767	0.334396	0.526046	0.350385	0.518069
NCU01575	59.9682	46.249	48.6373	58.8759	55.6002	51.5909	45.8369	54.8126	47.9958	56.0731	59.1524	61.8371
NCU01577	9.4945	10.5373	10.2333	9.49461	9.47293	9.4067	9.41371	10.6179	9.72969	9.91005	9.41544	8.97495
NCU01579	10.2126	11.3711	10.1799	7.58015	8.63713	11.7193	9.90422	8.76233	8.21856	7.82089	6.73181	7.19368
NCU01580	7.75173	7.30093	7.78997	7.83273	6.91051	8.2675	8.56402	7.07167	7.34837	7.24356	6.63982	7.69421
NCU01581	1.7999	2.18582	1.77747	1.77415	2.03971	2.14992	2.23183	2.07477	2.71895	1.97316	2.05564	1.49875
NCU01584	11.4407	10.2135	10.3553	9.89872	10.9934	9.55947	10.8634	9.45513	9.86827	10.4898	10.2907	10.8133
NCU01585	38.9711	36.0141	32.1094	42.7403	35.1116	36.797	41.6868	42.6209	38.0376	39.4739	40.3648	40.6657
NCU01587	512.441	398.257	445.903	542.163	559.95	497.719	500.738	600.696	501.6	497.751	571.455	486.789
NCU01589	97.9374	170.192	151.897	86.2552	87.1304	114.322	145.16	106.163	109.102	68.9742	69.7865	68.5852
NCU01591	0.149568	0.191896	0.170721	0.198828	0.0497309	0	0.0338226	0.180556	0.112615	0.12822	0.197393	0.165024
NCU01592	0	0.0986218	0.0546192	0	0.0789129	0.15246	0	0.0743258	0	0	0	0
NCU01593	0.0589549	0.038484	0.0418072	0	0	0.0568199	0	0	0.0457508	0.102184	0	0.0998309
NCU01595	11.3976	15.2421	14.7938	8.20372	7.46897	12.208	7.61269	8.23428	10.7006	7.63094	6.71131	6.81253
NCU01596	61.9091	67.9339	67.9895	58.6682	60.0751	60.2876	80.7639	68.5276	71.8381	53.6693	55.1559	55.2224
NCU01597	3.91528	4.14002	4.33353	4.00468	3.60603	4.04202	4.9058	4.27866	4.69153	4.34667	4.26558	4.05869
NCU01598	1.04836	0.821245	1.02659	0.906726	1.29562	1.0445	1.09631	0.792502	1.56266	1.08036	1.10033	1.0768
NCU01599	23.6852	28.8641	26.8721	24.4723	22.8071	22.2783	24.5195	23.3017	21.7916	23.0368	22.8728	23.3855
NCU01601	40.9126	45.6998	43.1589	42.4734	42.1238	37.1321	51.2921	52.7162	46.517	35.7829	40.3119	39.9462
NCU01605	17.9935	19.6929	18.773	16.201	18.1522	19.7632	22.4889	19.7598	18.4838	19.001	21.1313	17.4917
NCU01606	372.962	389.676	408.325	392.323	375.154	406.083	420.594	460.164	440.985	373.587	379.086	350.424
NCU01607	6.09386	5.65071	6.07099	4.96558	5.52757	6.06179	4.9928	5.48607	5.20248	5.08256	4.90865	4.80524
NCU01608	0.327862	0.182687	0.237879	0.666687	0.450154	0.365087	0.195371	0.153555	0.342035	0.380034	0.162146	0.512479
NCU01610	8.84129	5.73869	4.82318	7.30056	9.11524	9.12543	6.78609	8.734	9.19868	7.10798	6.63458	5.82755
NCU01611	6.88463	6.22361	8.26077	7.96973	8.89769	6.67528	9.30233	8.98155	9.25958	8.6984	6.97006	7.14965
NCU01612	14.3084	22.633	22.0358	15.0939	14.2009	20.4604	13.3973	11.5203	16.9114	12.8143	12.5124	12.1268
NCU01613	12.9607	18.0581	16.9998	13.9893	12.3132	15.8236	10.8184	11.6176	14.8699	10.065	10.3496	11.2141
NCU01614	53.7091	46.2045	45.476	41.9774	46.9167	54.6036	43.2834	56.1388	49.7907	42.5723	44.8908	41.3636
NCU01615	4.09475	4.20734	4.10403	3.62982	4.71931	3.80418	4.42104	3.73761	4.27964	4.8583	4.61905	4.00223
NCU01620	10.6936	11.5837	5.40465	5.85583	8.71337	5.87428	2.71901	3.85507	2.90494	5.17812	5.53562	6.40915
NCU01623	4.26543	4.22808	3.37078	2.87947	4.01079	3.30161	3.60676	3.33058	3.56032	3.00767	3.55064	3.10616
NCU01625	9.76869	9.50424	8.83381	8.26937	8.78755	9.64791	10.2305	11.2299	9.37805	8.4488	6.96431	7.5023
NCU01629	1.97935	1.54169	2.27387	1.71358	2.47568	1.70906	1.53802	2.23177	2.2648	2.4689	2.73058	2.29067
NCU01631	0.106784	0.132529	0.287447	0.531115	0.31916	0.10048	0.370531	0.0972277	0.0803785	0.179165	0.105342	0.087681
NCU01632	78.3596	86.4218	97.1735	93.5677	81.7317	78.3248	74.4548	66.8782	62.038	95.3027	89.2068	87.3396
NCU01633	804.963	813.21	759.913	742.734	745.086	764.175	569.786	734.023	628.405	827.45	741.4	838.144
NCU01634	938.508	905.624	953.478	908.081	832.036	956.227	925.862	1133.85	1079.2	930.62	875.885	843.75
NCU01635	2033.7	2005.01	2050.12	2210.15	2025.4	2022.1	1990.93	2374.3	2206.19	2195.95	2184.52	2228
NCU01636	12.4156	8.30199	8.31855	10.2534	10.2317	11.8013	8.47259	9.5148	11.1912	10.7728	11.4518	10.5059
NCU01637	11.4204	15.1775	13.1908	12.846	12.0926	11.7634	14.6576	10.5436	11.9294	10.5086	10.1502	10.6186
NCU01638	17.151	25.0085	26.5913	17.1375	15.7017	22.841	14.4356	15.14	19.1184	15.2408	15.9734	14.1754
NCU01640	109.778	127.709	93.7692	128.385	108.945	100.708	75.5513	80.7794	72.6929	133.961	129.106	149.06
NCU01642	25.2939	19.8602	21.9459	21.8993	23.1539	23.9009	24.3073	24.0054	23.4901	24.2877	23.1078	23.9794
NCU01643	14.327	14.9968	15.6873	12.3371	11.9063	14.3004	12.0225	10.4567	11.5909	10.6822	11.8215	12.5453
NCU01644	15.3096	18.6943	15.665	12.7452	13.393	13.5058	23.1589	14.4945	16.3392	13.3711	12.9114	12.8507
NCU01645	66.3758	101.607	63.5541	67.1822	73.1877	64.1258	40.1069	40.5889	39.0305	54.0796	54.2279	77.543
NCU01646	18.6428	16.0813	16.5028	19.6784	20.8014	18.8077	14.5333	16.7129	14.9095	20.4681	20.5823	21.548
NCU01647	1.8236	0.934461	1.3586	0.67044	0.472226	1.13517	0.753646	0.74755	0.196033	1.55619	2.5591	2.38065
NCU01648	113.042	96.042	100.524	102.121	99.7218	111.391	119.837	136.131	132.173	106.783	112.825	112.194
NCU01649	4.91179	8.6935	8.35967	6.90563	5.43155	8.00035	12.0434	8.04376	11.1334	6.79204	7.69171	5.76732
NCU01650	62.2836	83.4675	82.2882	69.6781	66.1253	69.8077	63.103	73.0875	60.272	56.3431	64.1554	49.8715
NCU01651	5.53733	6.40344	7.08943	5.07838	3.84583	7.05074	3.75161	3.47018	4.69849	3.78151	4.2112	3.98867
NCU01652	96.0326	78.5664	91.9909	87.8334	102.742	85.6359	291.76	246.317	255.852	95.392	93.8792	103.576
NCU01653	1.56168	2.32149	4.43	4.93877	3.44294	2.58362	17.2176	16.4219	21.4323	3.30566	3.08161	2.27867
NCU01654	28.3455	32.4359	32.2776	29.0197	31.0652	30.1351	42.5763	36.5457	38.4752	28.7585	27.4519	28.2459
NCU01655	20.879	20.3158	16.3638	21.7092	19.169	21.3834	22.3028	18.2264	21.582	20.8831	21.2369	20.4568
NCU01656	7.22237	7.8003	8.19995	5.64323	7.32217	7.85947	8.21214	7.73687	9.45395	7.92631	7.33767	7.0434
NCU01657	29.5787	42.5262	39.0408	33.7711	31.7	34.3747	35.7837	30.0716	30.3932	29.9252	28.0743	26.4068
NCU01658,NCU10381	41.0469	43.8933	37.5679	40.3315	35.5671	38.9066	41.3101	37.9112	38.0658	39.1606	43.3016	44.0521
NCU01659	18.9782	17.7692	18.8593	17.3227	18.0981	17.3504	22.1991	16.3469	18.2465	18.1881	18.5314	17.4776
NCU01660	3.32795	1.70707	2.42086	2.80052	3.21763	3.34574	2.35633	3.37234	2.88282	3.75992	3.95669	5.04787
NCU01664	6.34129	6.47928	7.28687	5.80243	6.52488	5.66488	6.65159	5.56852	6.46363	5.67818	6.45165	6.16699
NCU01665	17.0668	21.8978	22.7269	18.2704	18.1371	20.0257	21.9855	18.6314	18.7208	15.6997	16.0933	15.7033
NCU01666	201.852	236.549	244.455	232.461	197.18	186.118	187.842	174.605	148.037	213.988	216.954	221.968
NCU01667	142.435	140.917	164.869	249.914	154.958	125.422	139.712	122.965	103.278	279.2	249.804	201.902
NCU01668	22.4682	18.006	18.21	21.7217	22.272	21.2048	18.7158	21.9645	21.6645	23.2107	22.6422	23.5028
NCU01669	12.9252	20.5342	21.4708	13.454	10.5019	16.0447	13.0395	9.04074	16.5426	9.64543	10.5971	9.77821
NCU01670	27.6889	29.078	24.9491	26.1205	28.1112	26.652	21.4639	25.908	21.181	25.5685	26.417	26.6017
NCU01672	0.612699	0.351792	0.204491	0.356553	0.330833	0.306419	0.547049	0.367454	0.278708	0.319891	0.397504	0.520397
NCU01673	13.2146	13.7305	14.7173	15.1558	11.0703	14.9096	13.9513	14.0402	11.9718	15.3443	14.858	14.6624
NCU01674	86.5992	84.9771	87.4332	85.4443	88.4304	92.7038	97.6926	103.059	93.166	83.8554	87.8304	89.6048
NCU01675	15.6371	28.0277	28.7184	18.3222	14.6453	23.3358	13.2865	12.9535	18.0475	13.4387	15.0121	13.8753
NCU01678	13.3147	9.9232	11.7175	14.7791	18.3517	14.934	9.09945	10.9551	11.3027	14.9964	14.7774	13.9709
NCU01679	4.60297	3.98789	5.50162	5.16886	5.06471	5.76246	4.75356	4.25825	4.70976	4.85189	5.27364	4.70923
NCU01680	1803.29	1679.49	1892.27	1684.96	1722.5	1902.83	1731.82	1824.51	1765.18	1749.62	1693.68	1669.26
NCU01681	0	0	0	0	0	0	0	0	0	0	0	0
NCU01684	0	0	0.0975386	0	0.421169	0	0.098661	0	0.318617	0	0	0.115439
NCU01686	0	0.311976	0	0	0	0.887102	0	0	0	0.409176	0	0
NCU01688	0	0	0	0	0	0	0	0	0	0	0	0
NCU01689	103.96	95.9112	104.571	104.586	102.202	101.293	155.825	167.933	148.008	94.0422	93.4383	96.0658
NCU01692	392.957	428.79	449.047	362.332	343.992	422.372	492.815	527.813	484.864	328.565	326.289	327.11
NCU01695	10.6002	11.7287	11.8896	10.0424	11.3064	10.7416	12.7212	13.257	12.7474	10.8646	11.4882	9.32548
NCU01696	8.07094	8.80491	8.59585	7.9243	8.40902	8.01089	9.43483	7.70115	8.49405	8.41745	8.23081	8.0041
NCU01697	20.5256	17.6848	21.8986	21.5207	24.4527	24.0509	19.4954	17.1658	21.852	24.3391	24.3704	22.2348
NCU01698	71.7163	70.5814	69.9702	73.4516	72.033	75.2731	62.2124	72.9719	68.0855	73.3012	78.5889	77.1558
NCU01699	1.92717	1.70131	2.00638	2.12529	1.50611	1.84522	4.01311	2.8195	4.60542	2.18128	2.43733	2.43901
NCU01700	6.18089	4.3682	5.00144	5.33468	5.59921	5.00108	4.69192	4.93937	5.16492	6.03525	4.56875	6.18665
NCU01701	18.3132	17.9284	16.356	18.1859	17.3565	17.9638	19.6305	17.6883	18.5076	16.9519	16.0496	16.2596
NCU01702	27.7862	33.476	32.7428	25.563	27.4683	28.2159	34.7985	26.8013	31.5404	25.0649	25.1992	27.0206
NCU01703	28.8312	29.5455	25.7115	25.4474	25.4758	26.5583	28.8999	26.458	24.1587	27.4658	29.178	30.6632
NCU01704	13.3795	14.2326	13.0482	13.1691	13.9631	12.0551	16.8101	13.5651	16.7797	12.4841	12.6756	12.6755
NCU01705	9.11663	10.7093	9.18789	10.1683	8.16492	8.4212	11.1719	10.8465	9.26072	11.6117	10.3459	10.1447
NCU01706	1.46973	1.12392	1.69927	1.2722	1.23249	1.32429	1.20799	1.2203	0.54321	1.62186	1.57709	1.41251
NCU01713	17.6058	18.8006	16.8492	17.2266	17.3641	18.3859	19.1798	17.8303	17.9113	17.7085	18.3716	16.6021
NCU01715	5.37868	5.59435	5.38038	7.09563	6.63886	6.24477	4.13672	4.63412	5.4724	6.12089	5.33851	5.7499
NCU01717	0.0787921	0.054774	0	0	0	0.0750208	0	0.0741881	0.125188	0.0677986	0	0.0677941
NCU01720	128.869	125.186	111.551	123.713	124.455	124.449	94.0723	98.4101	103.716	124.567	115.76	126.535
NCU01722	24.9819	24.8035	28.4109	28.4003	25.4517	26.2149	24.7538	24.7796	25.4552	29.7047	26.8795	26.7787
NCU01724	22.2035	22.2703	21.5999	22.4026	22.041	23.0903	18.1805	20.2051	19.5707	21.2701	22.7181	21.9317
NCU01725	9.4005	9.63151	10.1387	9.41479	9.42044	10.0629	7.83697	8.12171	9.72148	7.8166	9.17341	7.83264
NCU01728	40.5466	37.4229	36.829	46.0855	42.6226	43.2923	32.399	39.1989	32.895	50.485	47.34	45.5845
NCU01729	28.7463	27.3283	29.3153	26.9341	27.4372	26.9967	31.0246	27.2969	25.932	27.9921	29.0856	28.2667
NCU01731	51.4437	47.6697	51.9766	54.194	47.6291	43.5749	54.2227	52.678	49.446	55.2389	51.2471	54.858
NCU01734	0	0	0.293297	0.795756	0.833201	0.358445	0	0.355807	0	0.327378	0	0
NCU01735	117.881	157.102	65.6209	140.756	142.604	113.234	17.6237	37.5638	22.4676	61.2106	68.2498	112.211
NCU01737	26.5892	26.0105	26.0454	27.7672	26.8271	25.7302	27.1103	24.4431	26.1138	27.8512	28.7679	28.8878
NCU01738	37.8988	40.845	40.4344	39.2449	38.144	36.0204	39.2971	37.4928	38.1837	37.3214	36.1121	35.4715
NCU01739,NCU01740	218.969	186.071	171.581	246.703	240.384	199.548	180.945	181.649	197.526	243.666	218.594	218.798
NCU01741	16.9693	21.5805	17.3427	16.8663	17.3155	16.2342	21.2829	20.4627	18.4275	15.4841	16.6366	16.0961
NCU01742	4.64717	5.41721	4.63967	4.84339	5.66029	5.08402	4.28415	3.6053	3.58563	4.92588	5.11276	5.62396
NCU01744	74.1045	57.4201	65.0705	73.2159	72.2569	69.1311	57.3776	62.363	60.2482	74.4047	74.6782	70.8834
NCU01745,NCU01746	34.327	40.926	36.1666	34.6818	30.9355	37.0796	39.9798	34.3789	30.1604	38.022	32.4759	38.0491
NCU01747	22.5462	27.8764	22.0669	21.253	21.606	21.9224	21.8945	18.9191	19.6196	23.0039	23.1127	27.0148
NCU01748	85.7028	116.51	94.2787	88.3793	80.4947	79.3072	90.5267	78.6238	68.9358	97.278	93.4112	104.425
NCU01750	5.27652	4.9228	5.1347	7.06946	6.88348	6.87791	6.61909	5.95733	7.39609	6.23721	8.43949	5.07803
NCU01751	8.60151	8.1621	7.71526	10.1015	9.28867	9.06745	9.51135	10.02	10.9815	10.4751	10.3036	10.2985
NCU01752	424.573	455.721	452.527	389.284	368.744	430.313	504.254	449.849	472.65	432.123	416.058	430.419
NCU01753	9.04713	9.42193	9.32137	10.5212	9.26221	9.61282	58.351	37.5721	51.7784	11.4385	12.0736	10.7803
NCU01754	3156.55	4094.59	3300.68	2877.93	3085.74	2700.91	3627.5	2951.61	2413.57	2960.91	3178.93	3294.52
NCU01756	127.366	139.054	142.154	137.238	131.062	129.702	169.264	151.278	146.057	122.278	131.761	124.808
NCU01757	4.56312	3.03976	2.87945	4.26558	4.32393	4.12859	3.67133	4.09912	4.5314	4.82719	3.80883	3.08942
NCU01758	10.8247	12.396	10.2543	12.3854	11.1629	9.66865	15.6574	12.908	13.8398	12.5904	12.9075	12.2087
NCU01759	49.7055	35.7458	40.1218	52.7396	50.8039	41.7346	101.622	92.302	114.563	50.515	56.2166	49.3196
NCU01760	0.395618	0.753536	0.675189	0.491913	0.55043	0.999196	0.781184	0.492773	0.806871	0.81062	0.348241	0.720029
NCU01761	31.4763	29.7244	29.9014	34.0055	33.6707	32.0315	24.107	35.4425	31.737	30.8216	31.8801	28.7989
NCU01762	7.80411	6.98782	7.78663	7.61258	6.34941	7.72659	6.89124	6.32283	8.12198	6.49832	7.01193	6.24012
NCU01763	9.00573	9.18604	8.62485	7.46046	10.8602	9.51692	9.64319	9.72143	8.41391	7.82503	8.95075	9.54449
NCU01764	7.89748	8.36132	8.56971	7.85732	8.41532	8.08232	5.44197	5.98739	6.86658	5.09567	5.64324	5.97922
NCU01765	139.662	149.602	149.662	147.968	134.312	140.377	181.324	166.246	174.533	139.23	144.608	136.436
NCU01766	45.6688	34.4403	37.0571	47.416	44.4712	43.9633	41.5581	48.761	49.5648	48.9116	49.6817	45.7013
NCU01767	41.0175	43.5464	45.4872	45.7135	42.6129	44.8636	50.6281	43.9071	43.5295	42.0558	42.8341	41.3255
NCU01768	127.737	110.102	122.215	131.565	137.795	130.33	125.999	124.827	128.958	134.07	131.709	137.016
NCU01769	10.3868	11.1143	10.9654	13.7684	13.5074	11.1202	13.5858	13.0078	11.4685	13.7019	12.3454	12.4254
NCU01771	7.66957	7.96747	7.25678	9.44873	6.86756	8.77958	8.00114	8.4661	7.74145	7.79086	8.40754	7.21772
NCU01772	9.95306	11.288	12.1642	9.1922	8.3802	10.4134	7.73704	8.87365	9.3627	7.28549	7.62601	6.69415
NCU01776	1330.35	1766.61	1739.43	1407.34	1262.35	1469.93	1584.72	1546.13	1397.54	1229.67	1302.32	1196.8
NCU01777	32.8424	28.2847	28.2528	31.5534	30.7515	30.6078	31.5039	32.4954	32.3771	31.0078	30.3499	32.363
NCU01779	21.119	25.1758	23.3767	19.8624	20.0059	18.8263	22.9488	21.7729	20.4126	20.4833	18.341	20.0781
NCU01780	2.15201	3.49796	3.26826	2.05129	2.34534	2.65455	2.48066	2.80842	2.76872	1.60232	1.97701	1.68099
NCU01781	13.9754	15.0403	12.7765	17.9545	18.0881	14.9759	12.8823	12.3152	13.3995	16.1265	16.6419	19.0993
NCU01782	30.8489	31.5022	32.4821	30.6916	29.5359	30.6429	32.4832	30.1734	29.9217	31.1361	29.0109	33.7222
NCU01783	18.5232	14.5943	13.5954	14.3629	17.3295	18.2128	14.4629	17.6883	15.7759	15.0748	17.1486	14.8212
NCU01784	4.487	7.75036	6.3949	4.3438	3.0769	4.51557	5.01852	3.79313	3.5743	2.74658	3.27922	2.46918
NCU01785	11.7444	13.2965	13.6183	13.182	12.5513	14.9005	8.20956	12.6084	9.71678	11.0963	11.2383	10.763
NCU01786	37.3843	50.4294	48.0849	34.7196	29.4616	45.2129	24.119	31.61	33.7813	26.8903	28.9988	29.6984
NCU01788	5.01724	3.92473	5.61768	5.03789	5.6709	5.59283	4.64194	4.73264	5.09933	5.00207	5.32767	4.52767
NCU01789	18.2896	18.7139	20.1464	18.3186	18.3413	19.5173	18.0065	14.2388	16.6161	18.542	18.6472	19.406
NCU01790,NCU16558	23.1047	22.2146	22.8269	19.8204	26.8373	21.4107	19.2896	17.0866	20.9871	25.8879	21.4224	24.5717
NCU01791	16.1197	18.348	16.6737	15.8149	17.3237	15.3251	16.7746	17.7444	14.4356	16.6329	15.7485	17.1529
NCU01792	120.754	116.261	105.063	122.407	115.021	132.99	169.144	157.862	178.725	123.648	115.796	111.034
NCU01793	84.8078	93.04	91.2933	78.5805	73.2606	86.5867	96.8123	95.0328	89.9642	77.6005	75.044	76.0983
NCU01794	91.9616	78.3806	77.2539	91.8058	92.6077	86.6998	107.922	125.271	114.337	91.6371	95.2027	84.7708
NCU01795	19.9475	30.6042	25.9024	21.0581	20.776	21.4173	26.5773	21.4365	23.0293	19.1525	19.3491	18.1321
NCU01796	8.32777	9.39412	7.83875	7.19481	7.14496	8.04808	8.83335	9.16017	8.66133	7.68114	7.62338	8.11793
NCU01797	66.5203	69.6013	71.1358	72.6762	68.0709	64.1042	75.8244	69.7519	69.3218	66.1189	64.7573	70.9043
NCU01798	0.641936	0.606119	0.757065	1.27549	0.785964	0.725794	1.01497	0.709777	0.874295	1.15707	1.40674	0.938287
NCU01799	2.46763	2.11591	2.27185	2.06396	1.85848	2.92296	3.62779	2.55673	2.6976	2.10366	3.03653	2.65365
NCU01800	44.0253	62.5477	58.6564	43.8652	39.01	48.376	51.2609	42.3185	43.5625	38.332	38.6112	34.6084
NCU01801	36.2977	49.3185	38.0933	52.3947	42.5289	51.3453	40.6187	32.3422	34.745	43.6001	42.4518	44.9239
NCU01802	0.173187	0.305263	0.248835	0.588787	0.473026	0.221435	0.296758	0.0545428	0.228206	0.406822	0.697847	0.448155
NCU01803	38.4874	29.8158	31.1273	45.4536	38.8068	33.5146	32.7276	35.0608	28.9518	46.9402	49.1556	42.7166
NCU01804	33.544	28.6164	30.6405	34.3716	30.6344	34.1035	22.9979	32.6606	29.104	32.8202	31.8261	36.1442
NCU01805	9.82568	8.55772	9.23639	10.4997	10.6684	10.5735	10.5481	10.9453	10.4517	11.31	11.3775	8.01043
NCU01806	16.5383	19.9566	20.34	18.3072	17.9591	19.517	18.7209	18.8896	16.6008	16.1292	21.029	15.4279
NCU01807	23.6594	29.3018	26.0249	24.6732	22.6056	24.5677	29.6898	25.6505	24.5232	21.0592	21.879	18.7577
NCU01808	634.837	635.372	684.353	648.108	590.261	677.792	552.958	753.182	571.34	503.026	577.519	464.85
NCU01809	5.00127	10.1346	9.38704	5.52369	5.23278	7.11638	6.31472	4.78152	5.97022	4.40089	4.54756	4.14838
NCU01810	29.0315	25.9668	28.5212	36.2192	27.353	28.6034	25.2274	30.1219	24.3511	39.9823	39.3876	40.7176
NCU01811	6.08072	5.4503	5.9655	8.40068	6.39422	5.38943	6.46111	6.5216	4.90144	11.3428	8.70678	8.61139
NCU01812	0.54204	0.480692	0.909551	0.801557	0.826627	0.948128	0.752587	1.03951	0.715226	0.916704	0.927905	0.903932
NCU01813	26.6831	21.4644	23.3319	27.3412	26.9046	25.4209	22.9409	25.9595	26.403	24.8951	24.5481	23.7372
NCU01814	35.4173	32.1962	35.188	33.0571	35.9916	37.612	33.857	33.9719	33.84	35.7598	34.5825	36.5431
NCU01815	19.2269	11.5112	12.6554	18.8574	27.6712	19.5355	39.7369	34.6123	48.9137	17.081	21.3616	24.1651
NCU01816	51.3539	47.4392	51.8815	59.294	64.2291	46.6886	109.33	88.1059	88.6738	57.4486	68.5413	62.3527
NCU01817	19.6066	23.0829	22.2668	20.2516	20.229	20.1064	24.3137	20.9493	20.8592	20.9569	20.9733	20.9442
NCU01818	8.74011	10.0806	8.98474	8.63027	9.44389	7.94727	10.3415	7.96432	8.67711	9.24783	8.60132	8.22988
NCU01819	5.40752	4.08027	4.56708	6.41479	5.41877	5.4795	4.45006	5.00371	5.84231	5.73022	5.78899	6.17349
NCU01820	73.2148	67.8996	74.8643	69.6384	71.8675	78.2069	68.993	73.5139	77.7368	69.8511	68.2276	73.9073
NCU01821	92.7538	90.5265	92.8513	95.2565	95.3012	92.351	116.212	118.226	110.908	90.6939	85.6338	86.6727
NCU01822	38.6091	40.6001	40.1353	40.7982	39.4279	40.5675	39.6241	43.6061	38.5594	46.6196	39.4743	41.4478
NCU01823	10.781	10.2342	10.9781	11.335	12.1124	12.1258	9.9084	10.3948	9.67238	11.2028	11.7829	11.6777
NCU01824	191.236	180.879	213.835	177.83	202.359	195.963	227.969	218.004	212.967	163.041	177.097	162.808
NCU01826	88.0401	71.6389	71.2849	72.5499	82.6134	79.6016	63.5665	72.9263	74.1473	68.5068	65.7212	69.4972
NCU01827	1462.96	1320.86	1430.06	1602.85	1361.38	1588.53	1241.09	1655.24	1434.75	1455.04	1512.26	1325.91
NCU01828	14.4404	7.83572	9.15022	13.5648	11.3283	12.7764	10.1948	12.3912	12.403	11.4473	13.9285	11.9642
NCU01829	1.01783	3.23916	1.93984	1.2575	1.49642	1.17224	1.44016	1.01383	1.26754	2.7212	0.101641	0.816296
NCU01830	2.66801	2.34424	2.5896	3.08421	2.0735	2.62973	1.68713	1.92636	1.88448	1.87251	2.21329	1.93257
NCU01831	7.58387	8.49699	7.30485	7.86368	7.12833	7.42583	8.13542	8.0417	8.07279	7.09521	6.32297	6.8311
NCU01833	14.5547	14.7032	14.1977	13.6264	15.3083	12.7281	14.2969	12.4677	12.8402	15.6228	16.0991	15.8985
NCU01834	0.22671	0.208386	0.456262	0.222689	0.337957	0.32036	0.148617	0.205332	0	0.282692	0.330164	0.183114
NCU01835	899.844	821.764	869.813	991.432	955.367	866.695	843.462	954.252	886.819	1279.36	1193.79	1288.32
NCU01837	0	2.30436	1.64824	0	1.99221	0.372416	0.27586	0.356733	0.594025	0.338269	1.96584	1.97601
NCU01838	51.8214	61.7168	51.5677	48.5573	52.7989	43.4982	65.2327	53.0423	52.8744	44.3157	46.4136	45.6058
NCU01839	15.4802	15.3559	12.7938	14.0098	15.0412	15.415	16.9138	15.6835	14.7449	16.1858	16.7301	15.425
NCU01840	8.67309	8.25611	7.38618	8.33203	7.77047	8.09271	8.54351	8.2476	7.58989	8.2844	7.50434	8.84581
NCU01841	16.2288	13.3471	15.2164	11.1255	11.2272	9.47438	10.1315	10.338	9.80913	11.3824	15.148	13.772
NCU01842	7.789	9.28393	9.47244	9.4174	8.34152	9.47548	10.6701	9.39993	10.2425	7.45097	6.55146	7.0594
NCU01843	60.8557	72.0884	67.7651	60.5494	57.3254	67.6718	74.7869	66.3045	67.5865	60.5598	64.0788	58.1022
NCU01844	0.240916	0.645438	0.275236	0.163857	0.413327	0.0663009	0.0974966	0.868061	0.313565	0.525849	0.728982	0.814378
NCU01845	76.1215	81.9044	72.597	74.9262	72.7031	64.5099	67.4473	62.8819	65.7845	92.6543	91.6235	96.1905
NCU01846	23.7417	24.3182	23.6583	20.2833	22.5136	21.1867	24.9218	21.1351	21.3726	20.8604	21.8003	22.4168
NCU01848	0	0	0	0	0	0	0	0	0	0	0	0
NCU01849	0.563867	0.843932	1.09162	0.680334	0.422721	0.784214	1.3527	0.933987	2.93472	0.478215	0.341461	0.472954
NCU01850	21.9932	19.8913	19.3357	21.0089	19.3632	21.0003	23.5243	24.1052	25.0274	22.2717	24.0323	20.6888
NCU01851	1.27993	0.431896	0.848449	1.4205	0.777483	1.61201	1.14762	0.887468	1.33409	0.746593	1.7794	0.730426
NCU01852	1.13678	1.63992	1.13596	1.71376	1.26221	1.08757	2.42783	1.48316	2.65331	1.50624	2.30592	0.587295
NCU01853	0.104955	0.10436	0	0.0534001	0.0535016	0.100499	0.113293	0.146836	0.247062	0.0929068	0.31751	0.361641
NCU01854	34.3006	37.4153	33.5705	35.7342	37.1806	33.2003	36.755	35.3345	34.2575	38.2581	39.8466	39.9065
NCU01855	43.8267	52.3452	58.8052	36.5835	36.142	53.054	28.7388	35.7023	37.4412	29.1193	35.8857	29.3579
NCU01856	185.552	160.04	153.099	188.067	188.398	169.784	197.422	199.267	223.74	207.673	198.553	204.912
NCU01857	16.9755	16.54	17.982	18.3592	18.7308	18.3785	17.6667	17.552	16.7211	19.0266	19.3219	18.3146
NCU01858	5.03486	5.77543	5.65971	5.50136	4.90542	5.73655	6.06298	5.52796	4.86425	4.6891	4.58692	3.81584
NCU01859	151.451	143.576	150.37	170.144	165.821	150.149	164.104	170.466	174.269	152.192	172.617	150.254
NCU01860	0.247274	0.25338	0.219951	0.342683	0.327657	0.144829	0.212003	0.137141	0.147396	0.392769	0.103636	0.124605
NCU01861	1.04406	1.13397	1.20323	2.96542	3.36011	1.75837	1.06989	2.22729	1.60675	2.66717	3.26425	2.80396
NCU01862	19.9404	18.9601	16.8315	23.6499	21.0472	19.5388	14.8065	18.132	15.1126	24.6959	23.4136	25.6507
NCU01863	0	0.189352	0	0	0.290341	0	0	0	0.219783	0	0	0
NCU01865	5.99117	6.87215	5.48393	4.91868	4.88139	4.92247	5.3302	5.78631	4.71137	5.86972	5.84445	6.37427
NCU01866	0.0580095	0.306606	0.250226	0.17417	0.2939	0.110958	0.0413632	0.215552	0.357342	0.299889	0	0.196177
NCU01867	0.606834	1.14987	1.07906	0.934939	0.998624	0.737504	0.598718	0.622929	1.00206	1.70944	1.4118	1.35588
NCU01868	4.47989	4.41828	4.24387	4.74765	7.15568	4.68771	3.25174	5.33057	3.56859	5.36952	5.55342	5.13252
NCU01869	0.554632	0.606333	0.11015	0.481372	1.03397	0.304965	0.167078	0.442743	0.679716	1.10361	0.561704	1.20294
NCU01870	0.466547	0.249132	0.272558	0.34806	0.342451	0.447412	0.19178	0.375695	0.309592	0.667044	0.535385	0.295685
NCU01871	235.943	220.628	240.925	304.206	256.35	248.106	285.228	313.285	341.479	433.305	436.238	428.26
NCU01872	6.73042e-138	1.58008e-99	0	1.02767e-215	1.82296e-141	0.226754	1.36348e-146	2.75749e-165	7.78451e-145	7.29821e-287	3.45736e-106	3.22023e-194
NCU01873	6.86284	4.58559	6.28871	7.19271	7.60926	6.83167	5.4368	9.16709	10.3317	12.9878	15.2528	14.3901
NCU01874	2.7684	3.02783	2.51059	3.73679	2.78806	3.5123	2.81851	2.86859	2.17887	3.50947	3.69648	1.99952
NCU01875	0	0	0	0	0	0	0	0	0	0	0	0
NCU01876	0	0	0	0	0	0	0	0.19748	0	0	0.206116	0.181632
NCU01877	0	0.173585	0.0921435	0.258792	0	0	0	0	0	0	0	0
NCU01878	11.7777	15.3788	15.0974	11.8177	12.7947	14.1118	21.2259	14.7498	15.8002	12.4848	12.018	11.5448
NCU01879	59.0582	63.5159	57.5954	55.0894	60.5236	51.3858	53.1971	48.1849	45.4284	54.6616	57.3367	63.3586
NCU01880	0.828849	0.821536	0.759829	0.961334	0.482085	0.920161	0.8943	0.446584	1.15102	0.878416	1.35911	0.980701
NCU01881	21.9452	17.0338	21.1292	22.8736	26.6089	23.184	18.9258	19.0395	21.4825	22.0041	22.7433	26.6115
NCU01882	129.397	117.528	114.208	120.519	121.724	114.436	108.168	119.463	112.496	127.13	132.297	146.626
NCU01883	18.2775	17.8295	18.8341	18.2924	19.3506	15.6018	16.2579	16.6043	16.551	22.2066	20.9469	20.0455
NCU01884	2.45243	2.57533	2.39957	2.54277	2.62608	2.83174	2.15544	2.21917	2.43137	2.51447	2.60509	2.38797
NCU01886,NCU01888	100.672	99.6213	91.4692	101.393	103.475	82.2733	66.1963	74.364	88.6618	103.867	103.838	108.86
NCU01889	6.80698	9.5098	8.84623	9.77894	8.52329	9.05613	9.71788	8.07061	8.94669	8.55555	8.2199	7.44791
NCU01891	13.1265	12.374	9.85215	14.373	12.633	10.6666	6.28876	8.1802	10.0274	11.3891	13.838	15.8257
NCU01893	11.4797	9.56566	8.49407	10.4163	11.8121	9.18618	7.11789	9.486	7.64072	10.9678	10.6128	12.4775
NCU01894	53.3047	83.0194	75.1135	54.3714	47.148	65.3163	61.1111	57.4908	55.4464	35.6981	38.8898	38.8365
NCU01895	18.6123	18.844	18.7479	18.8833	19.0966	18.3906	19.4996	18.6885	19.4217	19.4768	18.3996	20.0739
NCU01896	3.55348	2.90836	2.62252	3.68712	4.05703	3.79044	2.73541	3.25597	2.71577	3.89623	4.41771	4.07129
NCU01897	18.9316	18.1428	14.8984	18.6339	17.1618	17.6857	14.166	15.241	14.2763	20.7177	21.2412	20.9269
NCU01898	15.7739	12.5982	10.8612	16.9731	14.7657	13.5999	8.17732	11.61	11.858	14.5185	14.786	15.9433
NCU01899,NCU16348	1.5425	0.854624	1.45161	1.19908	1.78022	1.6743	0.576814	0.756267	0.831996	1.95923	1.31119	1.87694
NCU01900	1.52569	0.812137	1.40601	1.45048	1.2836	0.586418	1.86346	1.55629	3.16882	1.06447	1.00156	1.47161
NCU01901	14.2627	16.8414	13.6259	14.2579	15.1949	14.4683	10.9509	11.5824	10.9411	15.0266	17.0929	16.8749
NCU01902	102.309	86.8643	91.7319	110.638	109.275	101.92	111.162	129.064	132.015	104.845	107.746	99.0033
NCU01903,NCU16347	35.3557	30.4957	25.3465	35.3209	32.4714	31.5559	22.104	31.4195	28.3938	35.5741	30.7958	33.2282
NCU01904	11.486	9.16306	10.1152	14.4815	19.3233	10.9163	11.399	12.9098	19.9061	17.6429	12.5076	11.6774
NCU01905	2.88596	1.81165	1.54588	2.95874	3.77747	2.24097	2.72571	2.99853	4.28313	4.09851	3.71386	3.07554
NCU01906,NCU01907	28.2321	23.5688	24.5155	30.1389	28.8864	26.432	29.9998	29.6713	35.9427	30.6747	32.4217	30.6878
NCU01908	24.8947	21.3904	21.1919	23.9551	26.5372	23.261	20.3766	20.7118	20.3753	25.4721	24.2148	26.1823
NCU01910	7.44633	5.89513	5.84864	6.95405	8.0852	6.74813	7.3738	5.87135	8.49936	7.28229	7.32069	7.73423
NCU01911	23.1319	24.3825	22.0184	23.0815	22.0559	22.735	19.1175	20.3401	20.0208	21.8748	21.6269	24.8997
NCU01912	83.3322	79.7331	79.537	67.7919	75.4834	78.5975	108.863	88.3861	100.61	75.9489	75.1149	76.1767
NCU01913,NCU01914	80.5733	84.6612	87.8939	77.4065	73.2191	75.7269	95.8035	79.9983	91.5874	77.3344	80.1449	78.8738
NCU01916	15.1962	21.629	20.2943	14.8246	13.6471	19.092	12.2449	13.6156	12.2793	13.119	12.9621	13.2967
NCU01917	0.441426	0.416185	0.539252	0.549206	0.462803	0.271106	0.33603	0.652592	0.584651	0.192942	0.561674	0.433377
NCU01918	118.36	89.434	96.1429	121.33	119.955	117.359	91.0258	123.368	102.424	121.734	119.551	110.591
NCU01919	54.7048	51.8438	50.4552	57.6561	55.2712	49.7405	70.8781	57.9855	63.8343	50.4313	55.5289	48.7039
NCU01920	10.8607	12.4815	11.5606	10.5806	10.9152	9.27015	12.276	10.6477	11.7221	12.18	11.6366	10.6671
NCU01922	26.6932	22.9228	21.5702	28.1819	28.6239	27.1125	22.4597	24.838	24.7629	29.4758	27.4221	24.6532
NCU01923	0	0.674481	0	0	0	0	0	0	0	0	0	0
NCU01924	39.4764	46.2479	44.3843	46.6278	42.4301	38.9404	45.8509	40.5268	45.8671	44.9375	48.1202	50.4039
NCU01926	26.97	19.3472	18.4008	24.4533	25.3142	20.0066	36.9743	37.7295	38.997	35.3117	37.4627	38.8379
NCU01927	29.3327	28.3555	28.5391	27.9701	29.8587	27.6715	34.5395	29.3773	29.5102	33.5168	31.8578	31.0419
NCU01928	19.8431	17.987	19.6847	20.2234	18.6118	18.6894	27.5177	24.0176	25.1552	20.4161	20.9939	20.3892
NCU01929	35.4165	31.181	33.9686	33.3786	35.1823	34.1006	33.3303	36.1798	34.4124	34.3673	31.3533	31.4481
NCU01930	41.201	41.7172	38.5944	36.6094	36.6105	41.6222	42.9943	46.0235	38.6561	34.9267	35.6715	34.0269
NCU01931	3.54203	3.41824	4.27872	3.75507	3.34456	3.69901	4.93809	4.68539	4.6081	5.10898	5.60536	4.2078
NCU01932	15.0321	17.4718	15.7008	13.7521	15.7717	14.5342	17.2378	14.2738	15.6872	13.7083	13.4952	14.4437
NCU01935	9.51948	8.05774	8.34806	8.29547	9.1243	9.14268	7.93356	8.27161	8.31694	8.19226	11.9141	7.93888
NCU01936	8.27748	8.67223	8.98544	7.84313	7.90477	8.49184	8.05924	8.21148	8.03768	7.11361	7.67163	7.26528
NCU01938	46.0865	43.6635	44.029	45.832	45.9085	46.132	37.8777	42.4697	37.886	45.8878	47.5357	49.2427
NCU01939	89.6539	89.9952	100.812	90.9643	88.1185	100.873	80.3739	89.3089	90.0789	86.9981	82.379	82.7026
NCU01940	64.4156	70.1179	62.5112	63.584	60.4952	62.1133	57.0235	62.3692	55.9965	64.7826	63.6034	75.0953
NCU01942	0.641922	0.111641	0.185834	0.0912105	0.538593	0.793626	0.667579	0	0.209372	0.55643	0.466031	0.384834
NCU01943	0	0.54731	0	0	0	0	0	0	0	0	0	0
NCU01944	17.5334	14.324	13.0585	13.5367	14.0708	14.128	12.1889	13.5959	13.5236	14.2039	15.9286	13.7301
NCU01945	65.5611	53.6066	59.1854	82.7322	70.5584	60.7146	74.8456	81.6696	83.1556	108.912	100.797	86.4576
NCU01946	0	0	0	3.3448	0	0	0	0	0	0	0	0
NCU01947	14.2336	11.5274	11.8691	12.2337	13.364	12.3272	12.143	13.6624	13.023	12.3359	13.5011	12.5697
NCU01948	865.091	1014.6	1024.7	904.418	807.559	949.179	922.993	1020.51	896.466	816.272	842.692	773.211
NCU01949	1249.69	1317.56	1385.35	1332.87	1157.24	1404.76	1203.06	1513.71	1234.83	1125.07	1195.72	1027.65
NCU01950	9.60767	12.3204	10.715	7.47012	9.78079	6.94034	11.2628	9.2341	9.65895	8.93231	8.75079	8.77538
NCU01951	1.593	2.09958	1.59776	1.72579	1.55016	2.02692	2.00766	1.29589	1.58914	1.58963	2.09568	2.12616
NCU01953	45.9277	40.4939	37.347	40.0579	44.486	42.1371	39.6231	39.6943	41.8265	44.6811	42.8572	44.2178
NCU01954	8.54612	9.10146	7.03226	7.37229	7.3831	7.2606	7.7796	6.44475	6.50486	7.9537	6.69442	7.73118
NCU01955	43.6144	45.9315	39.4372	49.7898	41.5708	45.1218	47.4864	44.8901	42.0668	48.325	51.0304	51.6835
NCU01956	50.7539	49.1671	47.3977	51.0268	50.0496	45.8058	57.0576	53.2934	54.5067	53.4722	51.9249	53.2504
NCU01957	7.96039	6.59877	7.28754	6.6329	7.58514	8.01128	6.98568	7.94873	7.12983	7.1272	8.88504	8.06402
NCU01958	0	0	0	0	0	0	0	0	0	0	0	0
NCU01959	0	0	0	0	0	0	0	0	0	0	0	0
NCU01960	0	0	0	0	0	0	0	0	0	0	0	0
NCU01961	2.56972	1.91945	1.49465	2.07554	1.85006	1.29089	1.40238	1.38125	1.71937	1.99935	1.98278	1.3731
NCU01962	492.148	487.679	539.829	505.449	450.306	462.99	580.799	563.883	545.527	481.49	461.299	432.544
NCU01963	7.11199	8.37489	8.43082	8.2766	7.70819	7.64164	8.3927	7.64438	8.93506	8.33152	8.18644	8.18545
NCU01964	32.7306	35.4131	31.8615	32.2272	30.5437	31.1451	29.6894	30.0244	28.8474	36.0273	38.5298	35.5969
NCU01965	106.064	123.864	132.471	145.628	110.47	108.981	114.44	108.198	103.844	170.298	150.44	135.8
NCU01966	1615.76	1837.04	1809.03	1749.99	1557.43	1701.93	1633.21	1707.4	1597.54	1473.8	1561.58	1457.14
NCU01967	17.9327	13.9743	12.0479	17.4705	15.758	20.6398	12.2864	17.5574	13.0406	19.2948	18.7043	20.7988
NCU01968	51.2566	53.8673	54.8982	54.4389	52.6816	56.0675	90.6245	71.9943	76.9424	63.5043	70.6485	73.7658
NCU01969	13.0701	12.0185	13.7594	15.2372	13.1795	12.9705	17.1567	18.4235	15.6828	16.0846	18.2881	16.467
NCU01970	12.0965	10.2515	8.54163	14.5274	16.1386	12.5618	9.499	11.7272	13.2729	12.4841	10.9816	15.2195
NCU01971	3.68435	4.226	3.80237	3.68039	3.54222	3.04773	4.61022	4.09486	4.6144	2.89134	3.01573	3.44585
NCU01972	0.70907	0.160903	0.496528	0.791711	1.04938	0.677044	0.448581	0.6225	0.802718	0.944567	0.739166	0.589868
NCU01973	6.65523	4.35645	6.22315	6.85227	6.66135	6.43707	5.18246	6.17572	5.91334	6.96741	6.65559	7.6296
NCU01974	10.2897	10.0677	11.3874	10.4501	11.2354	10.9729	9.05455	9.09322	7.90875	11.4854	12.2119	9.7737
NCU01975	22.159	29.3957	28.5882	24.53	20.5292	23.3142	34.0814	30.2826	32.4211	20.7259	22.7993	21.784
NCU01976	11.3514	10.6442	9.94488	10.5756	9.74185	11.1614	10.8724	11.0457	10.6861	12.3925	13.8539	12.384
NCU01977	562.687	557.094	535.185	481.362	508.458	508.839	485.738	498.842	419.313	499.253	533.248	548.409
NCU01978	5.28768	4.98666	6.01783	5.11018	4.53288	4.86349	6.11108	5.04063	5.57549	5.52095	5.48811	5.96862
NCU01979	1.22875	0.640424	1.5999	3.33509	1.47637	1.20196	3.27045	1.99808	2.23749	2.62678	3.01722	2.23248
NCU01980	2.90777	3.08865	3.05153	2.49121	2.40056	3.55771	2.89722	3.2427	1.93318	3.28037	3.27985	2.29099
NCU01981	561.46	504.5	520.959	553.919	546.24	582.042	481.891	590.24	518.93	571.832	574.215	568.397
NCU01982	7.13065	8.22078	7.42067	6.06993	7.17959	7.13559	7.83875	7.67586	6.66893	6.89627	6.6306	6.3225
NCU01983	35.0344	50.5173	47.6064	37.2601	34.9701	40.786	39.7017	39.762	36.0308	31.7731	35.1389	29.2352
NCU01984	11.7068	11.8041	11.8419	11.9143	11.5387	10.3043	13.7506	12.2462	11.6248	11.3054	11.8162	11.858
NCU01985	206.545	185.282	274.809	101.388	101.001	94.8352	375.973	361.24	373.936	94.7892	92.2199	95.014
NCU01987	0	0	0	0	0	0	0	0.0664826	0	0	0.0748046	0
NCU01988	0	0	0	0	0	0	0	0	0	0	0	0
NCU01989	13.0334	8.43062	9.45187	11.6238	17.0667	11.1918	6.46014	9.78157	10.6306	12.1893	10.5804	8.42776
NCU01990	31.2206	26.655	30.3373	29.5442	31.3605	29.0423	32.7111	31.7322	32.5695	27.5427	27.1595	27.5489
NCU01991	17.9367	20.6025	19.3542	17.7577	17.1587	19.5777	19.0653	18.3757	19.7031	17.1449	14.5084	16.1765
NCU01992	120.298	106.953	120.878	106.084	111.619	116.901	141.167	136.02	145.253	113.643	109.094	109.621
NCU01993	30.6068	36.1489	38.3649	29.7775	31.596	33.41	25.0501	30.0911	30.6478	27.4357	28.1202	27.103
NCU01994	22.0341	21.2596	22.3739	21.9441	21.9861	22.0061	23.4324	21.1346	22.3303	21.4966	20.515	20.5585
NCU01995	0.121622	0	0	0	0	0	0	0	0.0486258	0	0	0
NCU01996	10.6473	8.44825	8.37599	8.7011	10.4611	10.142	10.0444	8.95349	11.3832	7.67522	9.50048	9.31209
NCU01997	11.1808	11.784	11.4568	13.7232	12.0596	10.5365	13.0235	10.6356	10.6542	16.4067	15.5492	16.489
NCU01998	12.4595	9.83462	11.2376	12.1764	12.154	11.4336	14.5602	13.237	18.2641	12.9123	11.7185	10.8581
NCU01999	8.27278	10.0097	10.1801	9.17418	8.19167	9.08878	10.7485	7.90023	9.99251	7.70394	7.379	7.78178
NCU02000	53.8865	44.909	48.2041	49.0512	48.0668	52.826	43.9867	56.2251	50.099	51.5291	48.0032	38.9685
NCU02001	17.096	19.7691	16.714	16.2306	18.3662	18.7264	19.0522	20.1212	17.4545	16.7877	14.9807	17.6045
NCU02002	9.06613	10.9584	10.4882	7.13894	6.99796	9.72984	5.53734	6.49989	6.6363	5.83229	6.0608	6.61896
NCU02003	9526.65	10234.6	10609.6	9848.27	9573.51	9747.98	9985.25	10212.5	9537.37	9746.69	9661.34	9531.71
NCU02004	89.4746	93.4988	94.7027	100.973	84.6373	78.3815	84.6083	87.7014	75.8968	106.15	94.2486	93.5557
NCU02005	30.9988	19.9264	41.6363	2.88089	3.02127	3.39333	109.362	102.263	104.078	3.06956	2.19977	2.81936
NCU02006	9.49581	10.03	9.84864	8.41796	8.50829	9.06127	10.9385	8.47483	9.34195	8.57514	8.88389	8.43492
NCU02007	78.0117	82.0191	77.1854	96.8511	83.4583	80.5669	75.827	93.164	85.6558	89.9031	92.8722	77.471
NCU02008	5.65983	3.65265	3.36468	5.71382	3.12977	2.88255	4.7797	6.83746	5.6968	6.40079	3.8843	1.85318
NCU02009	130.094	124.67	131.545	119.682	120.059	127.716	130.895	127.547	138.316	154.491	154.391	157.542
NCU02010	88.6883	96.8117	93.3031	104.593	84.3041	81.3606	78.168	79.6137	66.9718	105.964	97.7962	98.4743
NCU02011	70.7767	68.8161	72.9336	68.1974	68.4969	72.5507	75.1218	75.6382	77.0676	65.5374	65.9413	62.662
NCU02012	14.9495	17.0103	18.5053	14.8426	14.3495	14.6255	18.1659	17.617	17.2637	14.7635	14.886	13.4318
NCU02013	61.2996	78.2544	76.0864	61.2665	62.3553	62.7284	73.9634	62.0897	62.5444	52.3557	56.6854	53.3214
NCU02014	4.2588	3.28596	3.53889	5.72774	4.04481	4.71163	3.14316	5.01872	3.29502	4.55636	4.43035	4.92712
NCU02015	33.9384	31.6911	31.4284	30.9204	34.6631	33.1647	29.9366	29.9993	31.818	35.0941	33.5038	33.8465
NCU02016	441.109	417.269	430.438	436.811	415.321	445.977	443.355	526.59	477.036	427.872	430.268	395.382
NCU02017	26.7487	25.051	22.6587	23.286	23.2647	24.6438	22.5606	21.8547	19.2303	22.8913	26.2274	21.8524
NCU02018	49.2781	38.8665	43.5346	62.4766	66.6593	46.9374	44.3051	50.1033	55.9841	47.0391	46.7869	50.9543
NCU02019	4.73136	3.88266	4.13832	5.81305	6.31522	5.70377	4.93389	4.9989	5.28901	5.21433	7.09554	6.0668
NCU02020	48.4143	41.5925	44.0268	47.8914	49.1066	46.4731	39.7637	37.9271	43.1047	49.9463	48.9617	55.1068
NCU02021	0	0.71609	0.595485	0.575988	1.18157	0.274444	0.37913	0.264469	0.434297	0.488738	0.55551	0.722418
NCU02022	0.298524	0.403072	0.417173	0.270069	0.238552	0.143213	0.291423	0.195219	0.229468	0.233389	0.300361	0.276196
NCU02023	0.261086	0.159426	0.212261	0.308446	0.254213	0.199708	0.23582	0.335512	0.155824	0.272811	0.693566	0.176561
NCU02024	37.2208	31.6706	30.2439	40.2427	40.817	27.3995	28.1782	30.2381	23.5685	41.3937	43.4796	41.2364
NCU02025	15.83	22.5201	20.4428	16.9422	16.149	18.8272	18.8805	18.3012	17.5756	16.7606	17.7449	17.5805
NCU02026	18.4535	23.6559	20.5238	16.5767	17.7022	20.0461	23.4754	20.0474	17.661	17.8884	18.3843	20.065
NCU02027	36.8083	30.0563	33.661	44.0445	46.1072	37.6486	41.7224	44.9093	47.5369	39.7325	38.4575	37.4669
NCU02028	30.4501	23.8567	24.278	29.0437	30.9689	32.8494	38.096	39.7145	41.0783	30.737	31.0607	35.6655
NCU02029	0	0.128009	0.137797	0	0.0977209	0.0903408	0.21368	0.177545	0.0749209	0.161875	0.18549	0.0794475
NCU02030	0.0710354	0.138814	0.203468	0.498041	0.570918	0.272685	0.300967	0.134212	0.2772	0.305673	0.143005	0.243465
NCU02031	9.42136	6.00463	7.43599	10.6835	14.6436	9.60594	11.18	11.3443	16.5017	10.9184	11.7399	11.252
NCU02032	0.0293051	0	0	0	0.0588417	0	0	0.0272361	0	0.0763987	0	0
NCU02033	12.0658	13.3028	14.5749	12.8647	13.422	12.4567	14.2588	11.8233	12.6068	13.1315	14.4501	14.8512
NCU02034	0.658247	0.509401	0.531518	0.535938	0.703553	0.755341	0.310434	0.695089	0.475993	0.455487	0.704364	0.740392
NCU02035	0.534612	0.596969	0.331672	0.723849	0.912996	0.432034	0.535051	0.691849	0.690857	0.613534	0.565701	0.773233
NCU02036	3.42076	4.13459	4.34213	3.57276	3.62665	3.92842	4.00086	3.3604	4.31124	4.24021	4.1834	3.75292
NCU02037	0	0	0	0	0	0	0	0	0	0	0	0
NCU02038	9.55488	8.69209	10.444	8.83816	9.79482	10.9667	7.48874	9.71908	7.35844	8.97292	9.35677	9.43991
NCU02039	12.3023	10.5684	11.6847	11.4032	11.2893	12.7063	10.2496	10.2298	10.2877	11.7302	11.8171	12.202
NCU02040	0	0.0227344	0	0	0	0	0	0.0735988	0	0	0.0821402	0
NCU02041	351.979	317.251	350.729	326.408	320.507	358.473	325.102	360.729	357.75	353.379	345.167	322.964
NCU02042	3.1759	2.41185	2.20033	2.78551	2.80453	2.78373	2.96306	2.75991	2.82582	2.42286	3.44633	2.68077
NCU02043	10.5916	12.5464	11.3862	11.974	11.647	9.88762	10.3814	9.60096	10.1211	10.9644	9.67537	12.1205
NCU02044	195.275	223.297	224.61	194.315	173.853	211.318	184.069	199.459	189.433	183.804	196.749	178.712
NCU02046	45.574	50.085	56.7013	55.8278	54.0744	62.3157	58.712	53.6089	61.5789	58.3617	52.6084	60.3101
NCU02048	10.3329	9.4093	10.0138	9.72866	9.94027	10.7512	11.0861	11.1513	10.2012	9.39594	9.34196	9.97544
NCU02049	11.4093	10.7291	10.8646	9.72809	10.4037	10.6338	12.1126	10.0011	10.7363	9.69994	10.3846	8.95744
NCU02051	2.58701	1.82944	2.16062	2.39187	2.80369	2.50395	1.73141	3.03944	3.26974	2.62832	2.83119	2.99679
NCU02052	6.87271	7.56733	7.36045	7.84971	7.41844	8.18725	7.81573	7.30062	6.60364	7.25583	8.02987	7.3895
NCU02053	1.45962	1.38165	1.46871	1.20579	1.66796	1.42179	1.23659	0.998127	1.1725	1.35188	1.29621	1.38468
NCU02054	7.04693	9.17603	8.40428	7.08402	6.19193	7.44014	9.8534	6.3465	7.11178	7.23005	7.0535	7.59142
NCU02055	13.8865	16.5003	16.4531	17.4525	16.8666	16.1415	32.2334	25.538	26.7164	16.7794	15.2238	14.6706
NCU02056	3.90061	4.93954	5.18265	3.13556	3.15436	3.47183	5.02336	4.43025	4.30741	3.1276	2.75397	3.04593
NCU02057	13.534	11.8709	13.5654	13.0018	12.3668	14.3405	12.9304	13.7957	13.132	13.5854	13.3839	14.3911
NCU02058	1.24362	1.92623	2.04164	1.55482	1.42029	1.50267	2.73382	1.40601	1.68521	1.61097	1.22341	1.35984
NCU02059	82.6573	82.4809	89.7404	78.2943	84.4756	86.7187	83.9455	88.3486	82.9664	76.9271	78.9802	79.2244
NCU02060	2.41094	2.87809	2.06259	2.74257	2.70166	2.77402	3.19245	2.76241	2.68618	2.77608	3.16055	3.02344
NCU02061	0.0984041	0.0569476	0.127618	0.0950348	0.0923611	0.0952932	0.061233	0	0.144983	0.167281	0.102155	0.163517
NCU02062	1.34977	1.08688	0.869869	0.551829	2.0899	1.28459	1.18418	1.13644	0.645072	0.828214	0.944541	0.811729
NCU02063	22.9282	23.7509	23.484	20.7926	20.6119	23.3193	21.0991	21.77	19.3947	22.5352	20.8049	23.0117
NCU02064	137.806	165.371	154.465	139.932	126.388	148.355	145.295	144.223	132.718	136.533	139.066	135.525
NCU02065	4.13756	3.97373	4.3341	4.31366	4.08796	3.74508	4.85539	4.18122	3.68751	3.9954	3.71636	3.75269
NCU02066	15.0369	25.9555	25.164	16.3983	14.8592	18.9937	14.7922	14.357	17.6127	12.9825	12.3515	12.2982
NCU02067	3.60024	3.74049	3.13906	3.07543	2.89518	3.46375	4.23521	2.91211	3.1422	3.73675	4.06027	3.89895
NCU02068	4.69717	5.26702	4.91456	4.52468	4.12808	4.60598	6.82273	5.60762	6.48244	5.11311	5.13492	4.65092
NCU02070	8.71682	11.1415	10.3342	8.99326	8.32041	8.75371	12.4807	9.60946	10.1985	8.44534	8.72795	9.28657
NCU02071	0.445143	0.429035	0.784145	0.453981	0.665931	0.584484	0.870717	0.326126	1.26568	0.536073	0.506053	0.898021
NCU02073	2.67294	2.33065	2.18492	2.4021	2.07067	2.90376	2.07349	2.13194	1.64752	2.02313	2.10741	1.94516
NCU02074	77.1131	83.1132	74.9432	72.385	72.2405	69.8573	77.0663	75.6407	75.0492	77.179	76.156	82.2141
NCU02075	1132.61	1545.17	1589.2	1154.92	1000.86	1382.39	981.791	1147.02	1077.43	1007.87	995.304	944.853
NCU02076	83.1727	93.7121	94.6502	82.5805	77.9608	95.5102	75.4201	85.8754	89.1101	71.5186	74.2587	68.5742
NCU02077	0.13772	0.102526	0.0372228	0.0273445	0.0548144	0.0527642	0.166067	0.101023	0.0416277	0.0234686	0.136846	0.159887
NCU02078	10.8816	11.2406	11.754	10.2042	11.0838	11.0913	13.7117	11.2241	14.3223	10.1817	11.3743	10.0047
NCU02079	48.5573	42.3037	45.834	54.6153	45.2607	46.6605	43.3562	55.8185	41.0901	51.9265	55.4657	49.9415
NCU02080	35.6664	33.9848	31.7315	41.9754	32.9353	37.9623	20.8303	27.2923	24.9091	44.8636	42.1602	36.5447
NCU02081	1.21942	0	0.870442	3.71004	3.77125	2.28101	0	4.32827	0	2.07322	2.36543	1.00197
NCU02082	9.12346	9.19501	10.4133	9.57508	9.00486	10.0685	9.19802	9.8028	10.2929	9.47771	9.78484	9.91268
NCU02083	13.2225	10.7583	12.0164	13.4201	14.3288	13.177	12.8689	12.2511	12.0444	14.093	14.2628	15.6263
NCU02084	9.32554	10.9248	10.3636	9.36581	11.3362	9.97244	10.128	8.31497	9.71091	8.07005	8.2098	9.38209
NCU02085	0.26772	0.262979	0.286068	0.360578	0.181775	0.214525	0.252325	0.416858	0.313686	0.42892	0.179857	0.380428
NCU02086	55.0303	36.8626	44.3575	46.0728	56.8534	41.6907	35.9933	46.6016	49.6765	37.5412	44.3056	51.8865
NCU02087	0.494523	0.924359	0.759114	0.245335	1.01059	0.999528	0.40482	0.600432	0.59784	0.924359	0.627969	1.02347
NCU02088	0.839577	0.72669	0.469263	0.864167	1.34025	0.669915	0.536784	0.130838	0.841783	0.967856	1.36071	0.418587
NCU02089	16.5336	15.8555	16.3627	16.1038	14.7401	16.6981	14.8822	13.026	12.3832	15.2756	15.8186	16.7511
NCU02090	106.114	112.688	110.332	104.361	98.1442	120.735	96.1745	119.267	120.563	94.1332	98.9474	94.72
NCU02091	2.86616	2.77924	3.41024	2.91238	3.09137	3.49027	4.8199	4.95428	5.18882	3.18297	3.22159	3.0312
NCU02092	3.34906	2.88993	5.19222	5.31155	4.54009	4.21581	5.01139	6.57503	7.28728	3.85642	5.56295	5.09268
NCU02094	22.3333	20.1863	25.2134	24.1848	18.3232	19.6626	25.8457	24.3476	27.7508	25.0244	25.5921	24.316
NCU02095	14.0518	10.4539	10.4722	13.0219	12.1692	13.3547	16.0703	18.3864	19.1161	14.2581	14.5035	12.9021
NCU02096	33.9177	38.6209	39.6989	32.8914	31.1437	34.5562	40.3689	37.3741	33.7701	40.1298	40.1414	36.3337
NCU02097	1.37876	0.895218	0.564816	1.08907	1.03771	0.682155	1.94415	1.35093	2.56253	1.26129	1.52975	0.95337
NCU02098,NCU02099	133.522	133.489	105.239	116.675	124.403	112.105	100.221	104.414	95.7857	146.678	142.196	150.769
NCU02100	10.9298	8.36231	8.5389	8.63834	10.5169	8.29818	10.0112	9.13552	10.2999	10.5193	11.0106	10.3249
NCU02101	2.70874	2.94834	2.52862	2.56783	2.20726	2.82083	2.56102	3.11979	2.87993	2.61929	2.25152	2.48321
NCU02103	50.6462	52.2916	55.526	52.2317	51.3211	50.2038	53.7827	47.5485	48.451	55.3693	53.0279	52.3225
NCU02104	5.39692	5.44095	6.86435	6.10011	6.15896	5.00669	6.31896	6.21188	6.20541	5.84084	5.20001	5.58616
NCU02105	7.94247	12.1513	11.7121	15.131	9.49835	11.7171	8.69544	10.1441	10.7306	15.661	12.9874	10.8517
NCU02106	7.3914	9.20938	10.1329	6.88471	7.28562	9.62952	6.18197	6.3246	8.26134	7.62295	7.70111	5.93358
NCU02107	6.88838	8.7569	7.67793	6.58822	7.09766	7.25909	9.03159	8.44366	8.24691	6.18213	7.53196	6.35576
NCU02108	18.5813	19.2472	19.6593	17.8743	16.4699	21.1638	15.6923	21.7106	18.2903	18.8033	18.1046	18.1204
NCU02109	107.986	107.654	98.1985	92.4938	104.44	99.5753	112.099	104.287	107.962	97.8658	100.223	101.436
NCU02110	58.5392	57.1466	59.4033	56.2997	53.3453	62.728	50.5239	55.1996	52.4905	61.7937	57.4851	56.6426
NCU02111	33.9505	33.589	33.4453	34.1129	33.5651	30.5498	38.381	33.0306	31.5666	34.323	32.9996	33.4549
NCU02112	7.52784	7.18884	7.20458	7.506	7.78634	7.75944	9.23135	7.57834	8.1596	7.51888	8.20902	7.65869
NCU02113	61.72	67.498	67.2697	68.2387	65.9138	65.1732	70.4774	72.4553	65.4309	68.2871	64.1484	68.0137
NCU02114	181.256	163.363	158.406	161.301	178.144	170.443	146.252	164.482	158.896	173.464	172.857	194.618
NCU02115	15.5759	16.513	16.4508	14.693	15.1447	16.8062	15.2649	16.1501	16.2008	13.1282	13.3264	14.17
NCU02116	9.79812	5.86971	6.6763	8.20746	7.98644	10.5877	8.41452	11.1837	8.74922	6.97713	10.5683	9.13227
NCU02117	33.8796	28.1886	27.2989	30.1137	29.8282	31.8395	29.6223	31.5394	30.8352	28.3804	29.8656	25.585
NCU02118	7.04586	7.22878	5.47629	5.22023	6.19224	6.37088	6.4233	5.4756	5.30681	7.64155	6.82591	5.25755
NCU02119	4.99924	5.30358	4.82622	4.54384	4.87788	5.25874	4.62618	4.49427	4.72494	4.91663	4.88943	4.29442
NCU02120	8.93436	10.5706	9.76021	8.38736	8.3644	8.34656	10.5417	7.81698	7.74302	8.72901	8.27778	10.1337
NCU02121	9.17482	9.94572	11.2399	8.12211	9.29323	9.89717	9.63837	8.24598	8.30013	8.43752	8.10663	7.3352
NCU02122	14.2085	12.2213	13.5962	12.7424	14.627	15.0266	10.0241	13.1034	10.5004	14.2307	13.8591	12.9257
NCU02123	5.13869	7.8842	6.61425	4.46687	4.63854	4.95877	6.13935	4.27043	3.73378	5.00643	5.77124	4.92946
NCU02124	94.7191	75.1697	82.7321	103.411	123.316	89.1687	95.994	102.368	109.953	100.881	102.624	98.863
NCU02125	1.09536	1.01577	0.525263	0.718839	0.896479	0.642755	0.73207	0.71632	0.739339	0.792481	1.03088	0.689501
NCU02126	1.8185	1.44191	1.61497	1.88257	1.54898	2.20923	1.66875	1.86036	2.70602	2.09686	1.86484	1.86343
NCU02127	4.05825	5.55642	4.82357	6.34392	5.2507	5.9925	5.38571	4.91399	7.24228	6.27782	5.88267	6.44594
NCU02128	0.841408	1.13005	0.840647	1.76837	1.25896	0.732644	0.447328	1.00665	1.42496	0.782647	0.810459	0.904542
NCU02129	1.00195	0.670044	1.18122	0.332001	0.68185	0	1.52995e-07	0.59493	1.01756	1.12163	0	0.55231
NCU02130	9.043	7.09197	7.23749	6.4477	7.27707	7.60427	6.71125	6.65958	7.33153	7.62839	7.48761	7.61501
NCU02131	15.5803	15.5366	14.7152	15.8645	15.0874	14.5947	16.395	14.8268	14.4132	16.8502	16.2494	16.3539
NCU02132	6.34963	7.31041	6.24961	10.0913	6.46729	4.93732	4.13468	6.98168	4.17724	6.96228	10.2515	8.96985
NCU02133	454.964	408.43	453.237	488.38	500.737	484.922	631.713	602.31	667.715	461.286	462.338	460.711
NCU02134	123.258	121.98	125.257	114.135	114.74	112.867	191.756	150.109	158.324	126.541	121.374	123.243
NCU02136	671.251	548.405	617.241	754.892	770.917	621.903	614.092	727.478	664.895	767.47	748.618	717.697
NCU02137	7.50051	11.151	8.53344	7.33321	7.58399	8.21726	10.2084	8.33161	6.67003	7.48276	8.06997	8.21163
NCU02138	12.6921	10.5416	8.80462	12.0484	11.7936	9.63937	5.42719	7.77493	7.38323	11.4396	11.1738	11.7826
NCU02139	14.4374	20.8638	20.4851	16.2601	14.998	16.6224	24.7205	15.9367	17.5366	15.0574	14.6779	14.8602
NCU02142	10.1366	9.7854	7.59102	11.2372	9.26397	8.50991	5.83928	7.37399	7.26125	10.998	9.80232	8.29985
NCU02143	0	0	0	0	0	0	0	0	0	0	0	0
NCU02144	0.497851	0	0.348752	0.995466	0.503579	0	0	0	0.380388	0.428462	0	0
NCU02145	1.34129	0.863947	0.944967	0	0.674144	0.643029	0.945581	1.24279	1.01844	1.69404	1.32734	0.552544
NCU02146	0.0392981	0.133907	0.0285172	0.321179	0.0416055	0	0.27456	0.0362926	0.0311314	0.361128	0.41427	0.229245
NCU02147	13.2889	14.3348	11.7814	17.9434	13.0099	12.4905	11.0029	10.6733	9.57023	20.2132	17.5294	16.9143
NCU02148	20.1242	17.5869	18.7969	24.5	20.1567	18.747	18.7355	18.3281	19.8222	31.2939	29.034	23.1865
NCU02149	30.9201	36.563	31.7622	32.8846	29.9246	32.9552	28.2835	30.0148	23.3264	30.664	34.8997	31.0259
NCU02150	6.45372	5.61929	5.09429	6.7027	6.09007	6.5697	5.27554	5.37151	5.42298	6.27776	6.44244	6.27596
NCU02151	10.9428	9.3726	8.92323	10.1027	13.0808	10.827	11.6294	11.1319	13.4042	11.5634	11.6302	9.96452
NCU02152	26.576	23.1578	25.1977	28.3137	29.1471	27.9975	24.068	27.825	26.4242	26.2624	27.4819	25.4215
NCU02153	11.9608	15.1406	12.4869	11.022	11.3771	11.2911	17.0105	11.2022	11.5317	11.9535	12.8067	13.6925
NCU02155	11.9123	21.3809	18.8187	10.5496	9.67084	13.9513	9.99079	10.4451	11.7579	5.33184	6.43524	7.20189
NCU02156	16.7069	20.745	18.2257	12.1364	15.2563	14.5601	19.2798	15.5135	15.1595	15.2805	13.3173	15.3715
NCU02157	80.2312	102.828	87.2095	75.1089	69.4986	70.2792	82.4034	71.6955	60.2137	82.5555	87.3873	93.0955
NCU02158	3.20528	3.26008	3.58997	3.78605	3.93247	4.10844	3.21702	4.12256	4.02448	3.34571	4.10394	3.3547
NCU02159	8.11147	14.6881	11.5022	6.18014	5.25826	11.1796	8.24387	5.96455	8.27614	5.08047	5.29989	5.68092
NCU02160	181.036	154.018	165.699	177.148	183.917	180.687	152.027	180.286	154.382	176.635	185.728	178.925
NCU02161	3.76008	3.55784	3.02692	4.2378	3.03477	4.12803	3.73223	3.91013	3.70618	3.53479	3.45022	4.20953
NCU02162	12.4988	17.3989	16.3842	12.0458	12.6285	12.5036	12.6708	13.0916	13.3704	11.6286	12.5363	10.9469
NCU02163	0.854182	0.831097	0.700937	1.04591	0.592401	0.689898	0.595197	0.77221	0.393202	0.810679	0.661818	0.987228
NCU02164	25.536	29.7851	25.0357	22.2425	25.9798	23.6876	22.3389	20.6865	19.9471	24.5957	26.8856	30.0298
NCU02165	2.14458	1.43077	1.62205	1.34393	1.70249	2.03036	2.0635	1.8052	1.79108	2.02842	2.03805	1.63213
NCU02167	24.7365	24.4667	25.4602	26.5911	23.2467	27.7271	24.1688	24.795	21.7608	25.8209	26.6766	27.7822
NCU02168	4.90506	3.59942	4.34221	4.7351	5.02925	5.05192	9.35856	7.32467	8.64565	4.10725	5.19045	4.09918
NCU02169,NCU02170	10.0994	11.6011	9.42419	6.68951	6.74221	10.629	7.74153	7.05698	6.57088	7.01088	7.09192	5.83851
NCU02171	0.412026	0	0.437117	0	0	0.195807	0.143853	0	0	0	0.205835	0.173052
NCU02172	16.4418	17.2452	16.3791	14.182	15.5123	17.0683	17.4946	15.6907	15.0082	15.7165	14.7109	16.6011
NCU02173	6.54492	6.87838	6.81164	5.88816	5.67109	6.56007	7.84168	6.96551	6.61866	6.87797	6.09035	6.15473
NCU02174	16.8317	13.4606	12.1701	14.8953	14.5725	17.0725	8.05202	11.7739	9.90872	12.8759	14.7342	14.3711
NCU02175	7.70419	7.2531	8.51184	9.31211	7.62903	8.17857	7.46937	6.52502	8.2875	8.57895	8.37947	8.682
NCU02176	6.69529	5.33844	6.09495	7.38266	6.67446	7.36213	6.60861	7.5146	7.74781	6.01745	6.97859	5.14884
NCU02177	11.171	10.6428	11.358	11.34	11.6471	11.5014	12.6216	11.0152	14.1938	11.5954	10.3678	10.4195
NCU02178	0.0602166	0.0521147	0	0.0405185	0	0	0.0424943	0	0.0156762	0.0174641	0.0809231	0.0341846
NCU02179	3.05723	2.70944	2.09013	3.19278	3.65038	2.56151	2.66243	2.62964	2.94208	3.08096	3.31822	3.23589
NCU02181	1383.82	1549.7	1638.02	1454.28	1256.57	1538.28	1449.96	1564.17	1469.52	1278.78	1301	1172.46
NCU02182	13.8466	14.3234	13.6434	14.3901	13.0232	12.8719	12.1999	12.6904	11.5094	12.8441	12.4869	12.9904
NCU02183	0	0	0	0	0	0	0	0	0	0	0	0
NCU02184	242.797	232.497	287.236	257.163	236.739	240.315	339.123	285.223	267.471	296.66	289.049	290.179
NCU02187	155.895	152.437	156.648	157.34	163.144	151.43	140.753	146.157	135.702	156.782	156.271	158.657
NCU02188	0.152769	0.0325114	0.106285	0.151745	0.205384	0.0485558	0.104119	0.0464159	0.0388645	0.263914	0.101239	0.171139
NCU02189	0	0	0	0	0	0	0	0	0	0	0	0
NCU02190	1.01893	1.61914	2.10778	2.328	1.33718	1.62551	2.56573	2.31439	3.24599	2.04174	2.29927	2.41942
NCU02191	29.2055	26.8023	25.7118	26.33	34.5323	27.281	20.0918	23.1787	24.5733	27.176	30.9882	29.7404
NCU02192	0.871625	0.11727	0.258928	0.288179	0.380926	0.464146	0	0.444991	0.580257	0.587396	0.392068	0.975717
NCU02193	5104.39	6802.4	6170.95	4816.21	4776.79	4614.43	6533.1	5414.89	4409.22	5269.95	5304.57	5702.44
NCU02194	43.3038	34.1742	34.7954	38.9132	39.5128	35.0693	46.5266	49.6213	52.9049	54.6973	54.2738	57.6603
NCU02195	0.193519	0.0814338	0.0428585	3.18454e-08	0.0634455	1.1048e-08	84.487	13.8678	71.3218	0.107478	2.16793e-08	0.156744
NCU02196	2.35257	2.51626	2.26331	1.85713	2.20579	1.38452	256.636	77.8981	203.006	2.34527	2.2015	1.79255
NCU02197	1.41518	1.07065	1.27105	0.884795	1.09661	0.991937	2.0236	0.96412	0.810371	0.891538	1.0159	1.17495
NCU02198	0.175664	0	0.0822246	0.0584127	0	0	0.0817372	0	0.045313	0.10077	0	0.0996866
NCU02199	0	0	0	0	0	0	0.199355	0	0.0707089	0.076924	0.0872188	0
NCU02200	20.7844	20.5806	18.7339	21.3773	22.5184	21.4609	23.2132	24.0243	23.6265	21.161	22.3981	22.4225
NCU02201	8.74634	8.73088	7.53163	8.76118	9.36628	7.92537	7.17132	8.53084	8.767	10.0885	9.89012	12.2029
NCU02202	28.2743	28.8589	27.4072	26.5057	26.7099	29.0399	28.6459	28.8743	29.4766	24.9623	24.0978	25.9902
NCU02203	21.9123	25.6453	21.8877	25.2172	20.551	21.8048	23.199	21.3929	20.0538	28.098	26.2761	23.8705
NCU02204	23.3909	19.9482	20.6759	23.2964	23.6579	22.7708	21.5286	23.5703	20.8466	21.405	20.7108	20.5342
NCU02205	0	0.367216	0	0	0	0	0	0	0	0	0.564493	0
NCU02206	0.388158	0.16739	0.181162	0.128292	0.400467	0.605592	0.453974	0.941919	0.195909	0.21646	0.122417	0.213652
NCU02207	107.098	113.592	123.913	114.869	108.47	118.769	113.057	120.109	117.825	109.231	107.728	101.862
NCU02208	104.213	142.272	142.174	104.383	102.742	118.87	121.685	108.152	117.683	100.654	98.8162	93.9433
NCU02209	301.76	310.843	316.743	318.96	298.878	319.77	347.578	387.477	354.836	256.972	259.773	271.995
NCU02211	74.9865	66.5618	64.1526	64.0267	66.5927	66.9253	59.7976	64.3861	60.1859	65.9201	67.5679	74.8318
NCU02212	0.87816	0.167161	0.543495	0.754615	0.644146	0.356193	0.363048	0.234168	0.582138	1.06313	0.482387	0.528025
NCU02213	0.421472	0.495861	0.362246	0.457517	0.713003	0.400739	0.354858	0.221695	0.283206	0.614124	0.409621	0.426642
NCU02214	6.14374	4.99958	5.58926	4.91759	5.23212	5.46592	6.38224	6.30055	6.25505	5.29745	4.96286	4.99097
NCU02215	0.618301	0.365866	0.527091	0.608761	0.590028	0.562194	0.622017	0.639288	0.602517	0.706291	0.549262	0.744144
NCU02216	10.2734	7.53072	8.74968	8.01811	9.559	8.84619	8.0155	8.92733	8.60757	8.2918	9.01388	7.05655
NCU02217	17.7128	17.7897	15.648	17.889	17.6254	17.9604	12.4002	18.5086	15.056	12.359	16.492	14.5542
NCU02218	15.2778	14.7941	15.5137	14.5557	13.2882	16.2043	12.507	14.6256	13.4758	13.3242	13.0373	13.9912
NCU02219	28.9602	23.1208	27.3293	27.3087	26.7925	28.7709	26.086	27.6429	28.3269	25.0716	26.428	24.5648
NCU02220	1.93507	1.75553	1.41986	1.89824	1.18869	2.21426	1.23489	1.40298	1.66689	2.3888	1.8823	1.87192
NCU02221	6.60636	9.91512	7.91292	6.64016	6.95937	6.89854	9.30737	9.18932	7.44019	6.54506	6.97644	7.70793
NCU02222	3.56392	2.60887	3.97987	3.33425	4.50749	2.8485	2.27063	2.84264	4.20896	3.7802	3.89211	4.0788
NCU02223	19.2525	20.9256	22.1201	18.6085	19.6572	16.8006	24.0262	19.7337	19.606	18.2605	18.0913	18.6662
NCU02224	91.309	97.9077	96.615	91.3715	92.6205	87.312	111.723	100.924	102.567	97.8307	90.7475	96.8567
NCU02225	11.6204	10.2697	10.7808	11.3872	11.4584	12.5783	15.4269	14.7904	15.1356	12.2371	11.4562	11.8115
NCU02226	19.8381	30.1765	25.5623	16.6897	15.4794	19.1775	43.7862	37.742	42.8802	12.6986	10.6451	15.149
NCU02227	41.8705	35.8361	34.6891	41.7875	42.4208	38.5325	46.6641	40.2464	42.94	41.5808	41.8713	44.2988
NCU02228	18.3347	14.6571	15.3404	16.223	15.5473	16.0246	16.1605	15.9772	16.4023	14.253	16.7277	12.8066
NCU02229	19.3181	17.792	19.8836	21.8953	18.3788	22.7252	18.3033	21.2783	20.2772	16.5953	18.3657	14.8831
NCU02230	6.58236	8.36745	8.21616	6.88487	7.00331	8.11441	7.83814	7.10537	7.95326	6.64426	5.6568	6.60116
NCU02231	6.03874	8.4069	8.41101	4.72425	5.45868	6.40983	6.58787	5.68925	5.9882	4.91409	4.93683	4.79134
NCU02232	7.0731	7.04371	5.73085	7.6631	5.83694	8.0896	7.84548	6.99572	6.41801	5.51588	5.66559	5.17252
NCU02233	9.47208	10.4229	10.1783	10.2898	10.6546	10.3951	10.2377	10.5069	9.97528	9.73519	10.5216	10.4343
NCU02234	15.8723	17.2262	15.7927	15.0306	16.8855	15.9141	17.4767	14.8382	15.5573	15.8288	16.0683	17.1776
NCU02235	12.9342	10.2907	10.9514	12.0211	13.7821	12.3863	14.898	12.9906	14.0017	11.6537	11.954	10.9951
NCU02236	14.9539	25.6921	23.8255	14.3667	12.2321	17.3775	16.3239	14.6862	16.4426	10.704	12.42	10.8531
NCU02237	3.79302	4.72478	4.73424	4.1895	4.054	4.53771	4.25422	3.75648	4.0389	3.81738	3.82128	3.53725
NCU02238	1.22953	1.35836	1.29068	0.730285	0.968681	1.36036	0.930211	1.13793	0.976514	0.460622	0.86846	0.687421
NCU02239	0.683192	0.506873	0.507983	0.966867	0.550688	0.800624	0.560564	0.740567	0.549513	0.728482	0.465571	0.852621
NCU02240	1.51028	1.36128	0.651687	1.62662	1.18753	0.877567	1.02379	1.29969	1.52235	1.77223	1.53468	0.977742
NCU02241	2.94458	3.83805	3.77182	3.18382	3.14795	4.03652	3.31062	3.39146	3.5527	2.33753	2.29593	2.6105
NCU02242	4.40182	2.98478	3.6975	3.84187	3.93078	4.54145	4.32414	4.37211	5.17607	4.02435	3.78154	3.40936
NCU02243	1.85997	2.22577	1.86588	2.19318	2.67472	2.12811	2.01392	1.96586	2.02525	2.24977	2.00209	2.11207
NCU02244	8.46354	10.5455	11.8088	10.6505	7.93652	7.14145	10.5445	9.13469	10.7984	10.7797	11.0493	9.07308
NCU02245	9.27551	9.92412	8.69354	7.81686	7.17761	9.24942	9.50752	8.0786	8.06185	8.2969	9.23258	8.27988
NCU02246	10.2056	9.90112	11.517	9.69599	9.67345	11.3087	8.67582	8.51142	8.18882	9.29792	9.25448	9.01202
NCU02247	6.38211	7.23933	6.43065	5.34265	6.05212	6.08283	7.05747	5.8665	6.55025	5.74747	5.593	5.11583
NCU02248	15.6195	17.1607	18.625	19.8043	16.1474	17.5576	20.4392	19.8364	21.1502	17.2394	15.7659	14.5337
NCU02249	11.1688	12.3807	11.5446	10.2537	9.91493	11.7917	12.028	11.2462	10.9395	11.3421	8.89277	11.673
NCU02250	2832.01	2773.87	3040.48	2840.94	2646.84	3124.17	3014.82	3594.54	3197.22	2668.7	2693.11	2479.33
NCU02251	0.274921	0.183717	0	0.279932	0	0	0.198719	0.249371	1.26611	0	0.533254	0
NCU02252	1099.12	1282.67	1126.09	1012.97	1039.74	1008.77	1020.84	983.096	844.785	1085.62	1131.72	1212.33
NCU02253	12.6378	22.6938	11.1292	13.2595	12.9341	9.56495	17.7426	9.80683	10.6758	12.5494	12.1502	14.8797
NCU02254	17.5138	15.9516	16.1034	14.2331	13.5795	14.7059	14.1376	16.3933	14.1608	15.9271	17.7307	18.7647
NCU02255	18.672	18.1607	17.3791	16.3507	15.3615	17.7279	19.5626	19.2182	20.0376	16.5238	14.6525	15.6813
NCU02256	8.57873	11.4883	11.5239	7.72662	7.1737	11.3067	8.31083	7.46249	9.17825	6.69969	8.07102	6.98242
NCU02257	9.11754	12.6277	10.8464	8.49783	7.96381	8.50942	8.76337	8.40425	8.54662	10.9026	9.79895	9.93061
NCU02258,NCU02259	8.60284	9.7592	9.87397	9.21478	7.52042	8.71314	7.71131	9.41175	9.42949	7.57819	9.07687	9.60084
NCU02260	64.5693	59.1796	61.3657	68.7449	63.6523	63.6646	76.91	81.5479	78.337	71.8303	71.2989	70.3468
NCU02261	181.822	138.339	132.698	188.488	197.912	151.006	121.4	155.357	144.79	205.758	199.141	233.361
NCU02262	6.01668	5.07458	4.59579	5.16036	5.10438	6.66432	5.662	6.2436	5.35387	4.68312	6.19341	5.43745
NCU02263	117.224	123.095	132.28	97.5317	104.527	113.235	163.326	125.35	127.842	92.7018	98.2988	96.2215
NCU02264	33.5019	36.5384	36.4154	36.7407	31.7049	35.4741	43.7941	37.1993	38.864	34.0628	38.005	30.2542
NCU02265	34.8325	39.2662	37.9119	36.6893	37.2198	36.356	43.866	36.286	39.0059	40.6195	39.078	40.1451
NCU02267	18.0696	25.6855	24.3041	18.3934	19.5524	18.1629	25.0633	19.5248	20.4251	17.5599	17.3618	18.1383
NCU02268	19.6205	19.9992	20.2121	19.2269	19.1257	18.1653	23.5592	20.3103	19.1782	19.4934	17.4443	21.6282
NCU02269	34.9445	38.2847	39.0622	35.2037	28.7085	28.8102	83.1716	62.1678	62.7564	37.0117	33.1985	33.9524
NCU02270	11.2803	12.5723	12.0919	11.1978	10.3353	10.6381	15.4724	13.0549	13.2673	10.254	11.588	11.3204
NCU02271	7.27473	8.69791	7.30776	6.30781	6.38646	7.43586	5.22118	5.1493	5.32667	5.6599	6.58143	6.43546
NCU02272	8.53441	12.1967	10.8405	8.12205	8.0328	9.87678	11.5806	9.01437	10.4346	7.96645	8.00697	7.70936
NCU02273	355.655	320.27	307.095	354.407	389.393	341.973	300.494	337.756	305.543	358.702	369.228	418.457
NCU02274	462.801	463.644	514.906	553.711	429.795	444.625	315.466	401.536	374.23	456.991	447.394	469.256
NCU02275	0	0	0.171105	0	0	0	0	0	0	0	0	0
NCU02276	12.8413	14.9384	13.8502	11.4048	11.8767	12.1038	16.8392	11.3442	11.6742	11.9279	12.8523	12.3857
NCU02277	15.086	12.3965	9.3038	11.807	11.9707	13.2048	9.05474	10.4369	11.5591	11.1216	11.7817	11.5553
NCU02278	14.3155	15.3331	15.6168	15.1513	14.0977	15.9527	15.8507	17.2063	18.0706	13.3186	12.7691	12.1835
NCU02280	122.55	129.184	113.792	128.291	126.645	116.979	137.336	133.126	127.838	115.257	127.623	117.16
NCU02281	11.7457	10.638	10.4039	11.4227	11.7213	11.936	11.5761	9.83756	11.8612	12.5076	11.906	12.1487
NCU02282	56.5251	59.7672	61.3738	59.5036	54.7484	58.0435	58.8432	57.1407	53.499	66.9447	59.6353	65.6426
NCU02283	24.6573	27.7476	25.8769	23.364	24.5716	23.4674	25.1667	23.0656	23.6971	22.9875	23.081	23.4588
NCU02284	7.84807	8.98282	10.1392	9.10194	8.00266	10.5839	5.28478	6.18916	7.45854	5.77908	6.43206	5.23558
NCU02285	1.32362	1.86778	2.20811	3.27384	1.92735	2.70128	3.00349	3.00117	3.68262	3.01449	3.0104	2.37458
NCU02286	6.5916	7.06771	7.23562	6.76796	7.99368	8.54652	8.13544	8.57973	7.82591	6.39079	6.33808	6.34619
NCU02287	11.8193	16.0841	12.8454	10.485	10.8161	9.87087	14.6267	14.8968	15.8515	9.45038	10.4953	9.83695
NCU02289	574.682	483.457	537.593	620.135	574.555	573.681	550.774	646.637	579.927	607.175	587.106	557.465
NCU02291	19.7002	22.3879	20.1155	21.872	19.2337	19.9433	23.3224	19.2888	17.4465	18.2818	21.1913	19.2941
NCU02292	0.0724291	0.0235218	0	0.111918	0.112212	0.103092	0	0.0331591	0.111485	0.0936169	0	0.0607126
NCU02293	15.3583	18.7496	18.7158	15.6605	14.111	19.5593	14.0675	18.6973	12.7337	13.2753	13.5007	12.1961
NCU02294	13.2197	13.3252	11.26	14.1346	10.0954	10.9117	10.4842	11.8743	11.0828	12.5255	12.5797	11.4956
NCU02295	31.3551	32.8682	32.4223	30.0859	31.7052	27.6344	33.1981	25.536	28.9035	32.0989	30.3781	32.5609
NCU02296	16.1202	20.862	18.5344	17.2678	18.0486	20.0895	22.4253	19.2723	20.4989	17.1821	16.3359	20.9748
NCU02297	0.651219	0.209532	0.22949	0.654502	0.81004	0.47203	0.923173	0.612145	0.254024	0.566	0.166046	0.556385
NCU02298	0	0.331831	0.353534	0	0.506969	0	0	0	0	0.40634	0	0
NCU02299	12.7113	11.2733	12.5644	12.5473	11.8127	13.0287	13.9374	13.7398	13.9256	11.7438	13.256	11.4568
[truncated: 7,599 more rows]

## Sheet: Sulfur Assimilation FPKMs
Gene	Locus	Annotation	Category	WT 24mM Sulfate 1	WT 24mM Sulfate 2	WT 24mM Sulfate 3	cys-3- 24mM Sulfate 1	cys-3- 24mM Sulfate 2	cys-3- 24mM Sulfate 3	WT No Sulfur 1	WT No Sulfur 2	WT No Sulfur 3	cys-3- No Sulfur 1	cys-3- No Sulfur 2	cys-3- No Sulfur 3	DE WT 24mM Sulfate vs. No Sulfur	DE WT vs cys-3- No Sulfur	Bound by CYS-3
NCU00147		ARD/ARD family protein	Cysteine and Methionine metabolism	58.0582	52.9477	51.8947	57.5267	65.2672	56.883	130.235	120.114	140.096	56.6627	61.6227	54.3618	DE WT 24mM Sulfate vs. No Sulfur	DE WT vs cys-3- No Sulfur	CYS-3 bound and regulated
NCU00522	met-17	cystathionine beta-lyase	Cysteine and Methionine metabolism	85.9123	92.5929	83.6635	88.1414	77.8402	84.5387	201.073	136.658	164.399	96.2097	93.5644	93.3704
NCU00536	cys-25	homoserine O-acetyltransferase	Cysteine and Methionine metabolism	30.6215	40.3859	38.3001	28.5687	27.2408	26.9029	47.0337	42.9148	40.5828	27.6706	28.7789	31.2481
NCU00554	hom-1	homoserine-1	Cysteine and Methionine metabolism	164.994	183.284	186.291	196.008	177.604	157.744	141.508	147.128	122.982	181.843	189.651	180.909
NCU00678	gdc-1	glutamate decarboxylase	Sulfur metabolism	1.11205	0.737258	1.22313	1.36567	1.34503	1.17153	1.08547	1.06224	1.55693	1.32821	1.50185	1.126
NCU00799	met-20	homocysteine S-methyltransferase	Cysteine and Methionine metabolism	5.86394	5.68182	6.13847	4.69291	4.42121	6.04531	20.2607	14.7966	18.2714	4.76216	5.18778	5.01176	DE WT 24mM Sulfate vs. No Sulfur	DE WT vs cys-3- No Sulfur	CYS-3 bound and regulated
NCU00892	met-6	methionine-6	Cysteine and Methionine metabolism	25.7283	28.4734	29.0067	32.1442	28.0303	25.0709	20.0514	24.2087	20.5409	32.3792	29.2618	29.2321
NCU00893,NCU00894	fol-4; mic60	folC; hypothetical protein	Cysteine and Methionine metabolism	99.0033	134.06	127.517	89.9164	86.3783	102.616	125.218	108.317	103.052	92.5105	89.6739	84.8539
NCU01055	trm-50	chromate ion transporter	Sulfur transporters	2.54499	1.80923	2.74714	1.45806	2.40653	2.73594	126.891	84.1946	108.521	2.50678	2.71131	1.81095	DE WT 24mM Sulfate vs. No Sulfur	DE WT vs cys-3- No Sulfur	CYS-3 bound and regulated
NCU01057	tdo-2	taurine catabolism dioxygenase TauD	Sulfur metabolism	1.52755	1.2855	0.967035	1.44805	0.333136	0.254248	889.18	518.575	707.714	0.113708	0.127584	0.31563	DE WT 24mM Sulfate vs. No Sulfur	DE WT vs cys-3- No Sulfur	CYS-3 bound and regulated
NCU01083	spe-2	spermidine-2	Cysteine and Methionine metabolism	42.4966	49.6179	56.3051	42.4989	38.7642	51.5407	37.1719	43.5986	43.9256	31.8359	35.139	31.1725
NCU01163	met-22	GAF domain nucleotide-binding protein	Cysteine and Methionine metabolism	14.7955	19.8048	18.0595	23.719	20.4363	20.737	18.6587	19.8258	19.4426	16.6914	21.3092	14.5387
NCU01337	fol-3	dihydrofolate synthetase Fol3	Cysteine and Methionine metabolism	12.2149	13.4369	14.1898	14.471	14.0411	13.4825	11.4579	13.1121	14.8199	12.7076	12.1629	14.1713
NCU01429	ser-7	serine-7	Cysteine and Methionine metabolism	121.155	111.81	110.071	152.164	131.801	106.872	90.8475	101.093	87.2375	156.533	151.89	142.272
NCU01439	ser-2	D-3-phosphoglycerate dehydrogenase 1	Cysteine and Methionine metabolism	404.08	391.359	407.361	527.845	427.45	380.019	341.419	355.471	309.743	563.664	523.128	479.631
NCU01652	met-21	O-acetylhomoserine	Cysteine and Methionine metabolism	96.0326	78.5664	91.9909	87.8334	102.742	85.6359	291.76	246.317	255.852	95.392	93.8792	103.576	DE WT 24mM Sulfate vs. No Sulfur	DE WT vs cys-3- No Sulfur	CYS-3 bound and regulated
NCU01985	cys-11	cysteine-11	Sulfur metabolism	206.545	185.282	274.809	101.388	101.001	94.8352	375.973	361.24	373.936	94.7892	92.2199	95.014		DE WT vs cys-3- No Sulfur	CYS-3 bound and regulated
NCU02005	cys-5	phosphoadenosine phosphosulfate reductase	Sulfur metabolism	30.9988	19.9264	41.6363	2.88089	3.02127	3.39333	109.362	102.263	104.078	3.06956	2.19977	2.81936	DE WT 24mM Sulfate vs. No Sulfur	DE WT vs cys-3- No Sulfur	CYS-3 bound and regulated
NCU02034	rid-1	RIP defective-1	Cysteine and Methionine metabolism	0.658247	0.509401	0.531518	0.535938	0.703553	0.755341	0.310434	0.695089	0.475993	0.455487	0.704364	0.740392
NCU02195	aap-23	high affinity methionine permease	Sulfur transporters	0.193519	0.0814338	0.0428585	3.18454e-08	0.0634455	1.1048e-08	84.487	13.8678	71.3218	0.107478	2.16793e-08	0.156744			CYS-3 bound
NCU02196	tdo-3	taurine catabolism dioxygenase TauD	Sulfur metabolism	2.35257	2.51626	2.26331	1.85713	2.20579	1.38452	256.636	77.8981	203.006	2.34527	2.2015	1.79255	DE WT 24mM Sulfate vs. No Sulfur	DE WT vs cys-3- No Sulfur	CYS-3 bound and regulated
NCU02226	met-23	methylthioribose-1-phosphate isomerase	Cysteine and Methionine metabolism	19.8381	30.1765	25.5623	16.6897	15.4794	19.1775	43.7862	37.742	42.8802	12.6986	10.6451	15.149		DE WT vs cys-3- No Sulfur
NCU02247	dim-2	defective in methylation-2	Cysteine and Methionine metabolism	6.38211	7.23933	6.43065	5.34265	6.05212	6.08283	7.05747	5.8665	6.55025	5.74747	5.593	5.11583
NCU02274	for	formate	Cysteine and Methionine metabolism	462.801	463.644	514.906	553.711	429.795	444.625	315.466	401.536	374.23	456.991	447.394	469.256
NCU02430	met-7	cystathionine gamma-synthase	Cysteine and Methionine metabolism	100.018	80.3836	85.1538	107.622	108.992	88.818	81.5872	92.0248	79.3586	106.675	105.479	111.779
NCU02564	cys-12	cysteine-12	Cysteine and Methionine metabolism	11.2929	15.6307	11.8469	9.85132	11.4997	9.70629	13.2363	8.44061	9.09807	8.24082	9.4047	8.67927
NCU02632	cys-23	sulfate transporter	Sulfur transporters	28.105	24.3055	28.8978	25.6163	28.502	24.9141	26.1343	29.0885	28.1808	25.0342	25.4301	28.878
NCU02657	eth-1	ethionine resistant-1	Cysteine and Methionine metabolism	307.278	290.444	373.9	310.177	243.578	266.315	599.486	630.877	676.791	259.021	269.278	282.986		DE WT vs cys-3- No Sulfur	CYS-3 bound and regulated
NCU03235	cys-13	sulfate permease II	Sulfur transporters	11.061	5.02361	15.0311	1.54167	1.67936	1.45483	23.0954	26.9655	22.2906	0.891612	0.765882	0.985272	DE WT 24mM Sulfate vs. No Sulfur	DE WT vs cys-3- No Sulfur	CYS-3 bound and regulated
NCU03536	cys-3	cysteine-3	Sulfur regulation	65.427	66.3288	59.0025	79.3622	75.7644	73.6139	148.37	136.934	162.317	70.3487	72.2882	73.4685	DE WT 24mM Sulfate vs. No Sulfur
NCU03788	cys-19	cysteine synthase B	Cysteine and Methionine metabolism	0.0564851	0.0752106	0.120725	0.1724	0.0582775	0.107563	0.0811967	0.156442	0.0440966	0.098763	0.111408	0.0956737
NCU03935	hom-2	homoserine dehydrogenase	Cysteine and Methionine metabolism	107.812	132.069	133.338	122.661	116.924	92.7025	158.472	117.057	108.186	103.783	112.58	101.485
NCU03963	nic-7	nicotinic acid-7	Cysteine and Methionine metabolism	25.571	43.7846	41.9399	25.8095	22.1879	32.4431	62.1201	51.2289	56.6131	22.0124	22.8559	23.6632		DE WT vs cys-3- No Sulfur	CYS-3 bound and regulated
NCU04069	inl-13	3'-phosphoadenosine 5'-phosphatase isoform B	Sulfur metabolism	6.99913e-06	1.76828e-06	3.7132e-06	5.14311e-06	4.56066e-06	0.214814	8.94361e-06	6.12501e-05	1.60229e-05	8.09539e-06	8.2632e-06	4.33678e-06
NCU04077	cys-2	cysteine-2	Sulfur metabolism	54.6063	50.3095	84.605	19.8013	12.5286	13.2831	167.032	125.619	138.159	16.8872	15.2853	13.5037	DE WT 24mM Sulfate vs. No Sulfur	DE WT vs cys-3- No Sulfur
NCU04118	aki-1	aspartokinase	Cysteine and Methionine metabolism	98.79	108.022	107.976	109.319	104.305	86.8643	97.2136	81.9608	71.7305	105.143	109.039	107.543
NCU04433	cys-14	cysteine-14	Sulfur transporters	5.17037	1.35855	6.44026	1.72987	0.958964	0.91513	390.26	306.619	389.421	1.68399	1.00615	1.28853	DE WT 24mM Sulfate vs. No Sulfur	DE WT vs cys-3- No Sulfur	CYS-3 bound and regulated
NCU04474	mol-1	sulfite oxidase	Sulfur metabolism	2.25033	2.43704	3.67792	2.68857	3.09681	3.04328	3.86959	4.55566	4.28887	3.49345	4.2119	2.8091
NCU04899	tca-15	tricarboxylic acid-15	Cysteine and Methionine metabolism	476.221	553.485	576.306	488.279	457.259	519.985	611.785	637.353	586.909	475.086	452.55	446.283
NCU04942	aap-7	methionine permease	Sulfur transporters	43.9772	19.496	57.7889	9.55052	11.5164	11.683	408.191	391.006	482.995	12.2761	11.0333	12.1403	DE WT 24mM Sulfate vs. No Sulfur	DE WT vs cys-3- No Sulfur	CYS-3 bound and regulated
NCU05093	met-19	cystathionine gamma-synthase	Cysteine and Methionine metabolism	0.0350666	0.0864687	0	0.0350381	0.0354166	0.0670962	0.0720965	0.129483	0.0802761	0.0883206	0.102615	0.0288667
NCU05238	cys-4	cysteine-4	Sulfur metabolism	59.9249	64.6641	82.5571	45.7577	43.2179	46.3052	120.025	99.3298	103.173	40.9598	41.6721	44.3671		DE WT vs cys-3- No Sulfur
NCU05340	aso-1	alkanesulfonate monooxygenase	Sulfur metabolism	1.85033e-08	0.0463589	9.38989e-09	1.08431e-08	1.57403e-08	0.0355133	1.02266	0.164422	1.07979	0.127055	6.40574e-09	3.61248e-09			CYS-3 bound
NCU05342		hypothetical protein	Sulfur metabolism	47.6574	43.5012	42.7859	42.3982	42.2507	44.0764	39.3262	42.0226	37.7038	44.2186	49.2737	51.1319
NCU05805	cbs-2	serine hydroxymethyltransferase	Cysteine and Methionine metabolism	36.8728	48.4569	44.3326	44.537	37.3716	32.9368	53.5078	37.7129	35.65	49.4086	45.9035	44.3607
NCU06017	tst-1	thiosulfate sulfurtransferase	Cysteine and Methionine metabolism	48.5401	56.08	56.6428	53.0756	52.8173	53.7128	53.7007	52.0754	56.5473	47.941	50.1306	48.1017
NCU06041	ars-1	aryl sulfatase-1	Sulfur metabolism	0.179645	0.378338	0.189054	0.271905	0.0457404	0.0429262	123.428	75.8553	119.516	0.269836	0.132809	0.300942	DE WT 24mM Sulfate vs. No Sulfur	DE WT vs cys-3- No Sulfur	CYS-3 bound and regulated
NCU06112	gdc-3	glutamate decarboxylase	Sulfur metabolism	10.8744	13.8823	12.1302	13.6245	10.1577	9.96012	65.6931	35.9116	42.1356	12.5036	13.0819	11.985	DE WT 24mM Sulfate vs. No Sulfur	DE WT vs cys-3- No Sulfur	CYS-3 bound and regulated
NCU06211	tca-16	tricarboxylic acid-16	Cysteine and Methionine metabolism	165.521	151.793	172.303	200.357	200.51	183.874	242.987	252.331	268.482	179.901	190.934	193.846
NCU06228		hypothetical protein	Cysteine and Methionine metabolism	28.339	28.5335	36.8824	32.35	27.8686	28.0328	40.5087	38.7402	28.6762	32.2943	34.1431	32.6375			CYS-3 bound
NCU06452	cys-17	cysteine-17	Cysteine and Methionine metabolism	52.6591	64.9529	60.2471	44.2038	50.9706	45.475	90.1723	68.1324	63.3666	43.8355	47.3802	47.3717
NCU06512	met-8	methionine-8	Cysteine and Methionine metabolism	873.051	957.051	961.837	895.264	741.364	775.504	1253.65	1430.7	1522.08	729.987	704.904	934.965
NCU06625	cys-22	cysteine dioxygenase	Cysteine and Methionine metabolism	27.8411	21.9899	17.6175	60.5118	71.2291	63.3201	9.86957	16.2098	10.8933	59.2401	62.5538	61.1775		DE WT vs cys-3- No Sulfur
NCU06727	spe-3	spermidine-3	Cysteine and Methionine metabolism	183.724	212.644	214.905	175.883	156.303	220.487	156.438	205.923	172.946	160.972	171.238	141.2
NCU06803	gdc-2	glutamate decarboxylase	Sulfur metabolism	8.06653	5.33253	5.95246	8.40565	13.5771	8.81644	5.31717	7.79425	7.90238	8.55445	8.13809	9.25856
NCU06931	mol-2	sulfite oxidase	Sulfur metabolism	1.96143	1.71382	1.28981	1.52633	1.81866	1.50496	1.54241	1.71515	1.50069	2.02108	2.4026	1.88114
NCU06964	tdo-1	taurine catabolism dioxygenase TauD	Sulfur metabolism	0	0	0.120181	0	0	0	0	0	0	0	0	0
NCU07001	met-5	methionine-5	Cysteine and Methionine metabolism	24.3587	27.6202	32.9366	30.0222	22.3695	24.0281	39.0496	33.3176	31.8333	32.7605	28.8212	26.6483
NCU07112		hypothetical protein	Sulfur metabolism	98.631	141.446	139.57	84.3442	79.4521	81.2819	167.357	124.393	115.955	86.9686	84.0856	94.2497
NCU07610	tdo-4	taurine dioxygenase	Sulfur metabolism	0.571383	1.60893	0.538796	1.91116	0.729218	0.136316	1245.77	542.306	1094.04	0.485885	0.65637	0.43865	DE WT 24mM Sulfate vs. No Sulfur	DE WT vs cys-3- No Sulfur	CYS-3 bound and regulated
NCU07690	met-12	methylenetetrahydrofolate reductase 1	Cysteine and Methionine metabolism	83.0798	63.5523	72.5022	77.8033	67.9764	67.0427	79.0732	108.131	104.223	65.493	64.6081	72.1292
NCU07754	aap-10	methionine permease	Sulfur transporters	7.71882	6.39573	8.87774	6.52267	7.24687	6.49459	80.0055	57.8557	75.649	7.87296	6.6891	7.12507	DE WT 24mM Sulfate vs. No Sulfur	DE WT vs cys-3- No Sulfur	CYS-3 bound and regulated
NCU07819	suc-2	alpha-ketoglutarate-dependent taurine dioxygenase	Sulfur metabolism	0.203387	0.134719	0.241834	0.0681666	0.0700099	0.128084	177.578	63.176	216.267	0.231482	0.197888	0.113955	DE WT 24mM Sulfate vs. No Sulfur	DE WT vs cys-3- No Sulfur	CYS-3 bound and regulated
NCU07930	cys-18	cysteine-18	Cysteine and Methionine metabolism	539.085	522.006	606.38	580.175	496.073	548.809	514.555	624.835	685.815	446.85	453.565	491.32
NCU07941	aat-2	aspartate aminotransferase	Cysteine and Methionine metabolism	39.862	38.5164	42.2594	42.0787	39.8055	40.2042	69.3659	54.2076	71.3786	45.9281	44.3151	39.6351
NCU07987	met-2	cystathionine beta-lyase	Cysteine and Methionine metabolism	62.7642	59.5891	69.3153	60.3852	49.8529	49.446	88.1975	81.8126	82.3795	65.8816	59.751	58.1217
NCU08117		hypothetical protein	Cysteine and Methionine metabolism	3.89351	3.24403	3.08952	2.79048	3.05348	2.79528	3.6482	2.62249	3.55082	4.38936	3.73738	3.12319
NCU08216	met-11	cystathionine beta-synthase	Cysteine and Methionine metabolism	79.353	110.474	84.6164	79.4729	73.6575	77.8937	113.898	92.655	103.553	79.8373	72.912	71.8393			CYS-3 bound
NCU08364	chol-16	choline sulfatase	Sulfur metabolism	7.66139	7.32503	10.0257	6.95198	6.97178	6.61508	218.989	134.566	201.39	7.28397	7.34528	6.64387	DE WT 24mM Sulfate vs. No Sulfur	DE WT vs cys-3- No Sulfur	CYS-3 bound and regulated
NCU08411	aat-1	aspartate aminotransferase	Cysteine and Methionine metabolism	428.277	521.283	512.799	552.252	446.639	406.934	445.32	403.899	333.131	559.426	535.581	537.772
NCU08434		5-methyltetrahydropteroyltriglutamate-homocysteine methyltransferase	Cysteine and Methionine metabolism	123.653	174.269	143.09	125.342	119.421	121.776	139.556	122.943	106.836	127.285	133.422	143.927
NCU08563	scon-2	sulfur control-2	Sulfur regulation	15.0984	15.7347	16.1118	13.2417	12.5577	11.6618	59.4663	37.8933	53.1119	12.4934	12.4597	12.8899	DE WT 24mM Sulfate vs. No Sulfur	DE WT vs cys-3- No Sulfur	CYS-3 bound and regulated
NCU08991	scon-3	sulfur control-3	Sulfur regulation	299.14	237.866	257.504	323.274	328.402	283.595	269.027	329.689	311.582	290.299	295.8	285.369
NCU09116	val-2	aromatic aminotransferase Aro8	Cysteine and Methionine metabolism	44.9999	56.3975	59.3924	94.8575	51.472	41.4115	56.361	43.8887	38.09	130.18	110.389	85.2525		DE WT vs cys-3- No Sulfur
NCU09230	cys-16	cysteine-16	Cysteine and Methionine metabolism	41.7474	64.8882	65.2938	36.621	30.775	41.8726	562.137	325.736	460.893	27.0476	28.6129	28.5541	DE WT 24mM Sulfate vs. No Sulfur	DE WT vs cys-3- No Sulfur	CYS-3 bound and regulated
NCU09264	met-25	APAF1-interacting protein	Cysteine and Methionine metabolism	16.3125	19.1391	18.9902	16.8415	13.8873	16.6183	26.0241	26.8928	26.0499	13.6243	13.5693	11.2411
NCU09545	met-13	methylenetetrahydrofolate reductase 2	Cysteine and Methionine metabolism	10.5347	13.6714	14.0938	9.15605	10.0392	11.6516	12.4755	13.6794	12.4843	8.63828	8.31322	8.02253			CYS-3 bound
NCU09567	inl-3	myo-inositol-1(or 4)-monophosphatase	Sulfur metabolism	14.5082	18.4815	15.0651	12.8806	12.8892	16.4967	10.4065	13.6424	12.1941	16.7643	15.2821	18.0513			CYS-3 bound
NCU09642		high affinity sulfate transporter 1	Sulfur transporters	13.3823	14.8453	14.0075	12.7867	13.2368	12.6794	12.9123	13.2367	15.1841	12.513	12.6979	12.8388
NCU09738	xdh-2	alpha-ketoglutarate dependent xanthine dioxygenase	Sulfur metabolism	17.7792	17.6874	17.0957	19.8468	22.7022	17.9013	23.1744	20.398	20.0768	24.487	24.0527	23.2916
NCU09800	tdo-5	taurine dioxygenase	Sulfur metabolism	7.08412	6.58247	9.29374	4.51027	3.85107	4.99295	572.311	303.556	492.279	2.8916	3.84321	3.40176	DE WT 24mM Sulfate vs. No Sulfur	DE WT vs cys-3- No Sulfur	CYS-3 bound and regulated
NCU09896	adsk-1	adenylyl-sulfate kinase	Sulfur metabolism	253.265	189.529	248.037	288.382	270.715	192.527	369.091	393.896	350.939	268.559	268.487	255.025
NCU10015,NCU15835	mox-7; N/A	methanesulfonate monooxygenase; hypothetical protein	Sulfur metabolism	27.2232	27.793	27.7984	24.4421	25.1749	26.5099	246.613	124	189.78	27.8151	26.0729	25.9167	DE WT 24mM Sulfate vs. No Sulfur	DE WT vs cys-3- No Sulfur	CYS-3 bound and regulated
NCU10020	met-16	methionine synthase	Cysteine and Methionine metabolism	21.0126	30.9907	28.0207	24.106	22.4601	20.6634	34.5474	23.4465	22.6815	24.0747	23.1519	25.193
NCU11368		5',5'''-P-1,P-4-tetraphosphate phosphorylase 2	Sulfur metabolism	7.55157	7.75575	6.47099	7.29268	6.72695	6.28286	9.34785	9.10788	7.54684	8.88318	7.4185	8.23105

## Sheet: WT 24uM sulfate vs no sulfur
Gene	Locus	Annotation	Bound by CYS-3	CYS-3 sulfur starvation regulon	Wild type 24mM sulfate FPKM	Wild type sulfur starvation FPKM	log2(fold_change) WT 24mM sulfate vs sulfur starvation	p-value WT 24mM sulfate vs sulfur starvation	q-value WT 24mM sulfate vs sulfur starvation	Stat. sig? WT 24mM sulfate vs sulfur starvation	Wild type sulfur starvation FPKM	cys-3- sulfur starvation FPKM	log2(fold_change) Sulfur starvation wild type vs cys-3-	p-value Sulfur starvation wild type vs cys-3-	q-value Sulfur starvation wild type vs cys-3-	Stat. sig? Sulfur starvation wild type vs cys-3-
NCU00104	hsp98	heat shock protein 98			108.236	50.6719	-1.09492	5e-05	0.000851783	yes	50.6719	66.9131	0.401103	0.00055	0.00669223	yes
NCU00147		ARD/ARD family protein	CYS-3 bound and regulated	CYS-3 sulfur starvation regulon	54.3002	130.148	1.26113	5e-05	0.000851783	yes	130.148	57.5491	-1.17729	5e-05	0.000851783	yes
NCU00263	spr-10	serin endopeptidase			244.819	609.236	1.31528	5e-05	0.000851783	yes	609.236	313.588	-0.958132	5e-05	0.000851783	yes
NCU00322		hypothetical protein		CYS-3 sulfur starvation regulon	40.6588	251.711	2.63013	5e-05	0.000851783	yes	251.711	38.2034	-2.72	5e-05	0.000851783	yes
NCU00399		cell wall protein PhiA			110.758	39.845	-1.47495	5e-05	0.000851783	yes	39.845	67.9287	0.769623	5e-05	0.000851783	yes
NCU00461	gdh-1	glutamate dehydrogenase-1		CYS-3 sulfur starvation regulon	13.6117	55.806	2.03557	5e-05	0.000851783	yes	55.806	15.0433	-1.8913	5e-05	0.000851783	yes
NCU00548		MutT/nudix family protein		CYS-3 sulfur starvation regulon	5.83758	12.5588	1.10526	0.00095	0.0104854	yes	12.5588	5.32295	-1.2384	0.001	0.0109242	yes
NCU00549	gst-6	glutathione transferase omega-1	CYS-3 bound and regulated	CYS-3 sulfur starvation regulon	16.4112	62.4912	1.92897	5e-05	0.000851783	yes	62.4912	20.0813	-1.6378	5e-05	0.000851783	yes
NCU00602	ppy-3	siroheme synthase		CYS-3 sulfur starvation regulon	9.8923	26.0662	1.3978	5e-05	0.000851783	yes	26.0662	8.20463	-1.66767	5e-05	0.000851783	yes
NCU00716	ncw-5	non-anchored cell wall protein-5			37.33	17.8006	-1.06841	5e-05	0.000851783	yes	17.8006	34.9935	0.97516	5e-05	0.000851783	yes
NCU00799	met-20	homocysteine S-methyltransferase	CYS-3 bound and regulated	CYS-3 sulfur starvation regulon	5.89474	17.7762	1.59245	5e-05	0.000851783	yes	17.7762	4.98723	-1.83364	5e-05	0.000851783	yes
NCU00813	ssi-1	disulfide isomerase		CYS-3 sulfur starvation regulon	22.3706	56.5926	1.33901	5e-05	0.000851783	yes	56.5926	26.5841	-1.09005	5e-05	0.000851783	yes
NCU00831	scp	serine carboxypeptidase		CYS-3 sulfur starvation regulon	91.3698	334.79	1.87347	5e-05	0.000851783	yes	334.79	104.287	-1.6827	5e-05	0.000851783	yes
NCU00847		hypothetical protein	CYS-3 bound and regulated	CYS-3 sulfur starvation regulon	24.5834	77.2983	1.65275	5e-05	0.000851783	yes	77.2983	24.54	-1.6553	5e-05	0.000851783	yes
NCU00904	ldh-2	D-lactate dehydrogenase	CYS-3 bound and regulated	CYS-3 sulfur starvation regulon	19.0183	215.985	3.50547	5e-05	0.000851783	yes	215.985	14.0663	-3.94062	5e-05	0.000851783	yes
NCU00936	suc-3	succinate semialdehyde dehydrogenase		CYS-3 sulfur starvation regulon	25.3316	57.0378	1.17098	0.0053	0.0403349	yes	57.0378	25.8059	-1.14422	0.00115	0.0122222	yes
NCU00984		von Willebrand domain-containing protein		CYS-3 sulfur starvation regulon	20.7277	9.59338	-1.11145	5e-05	0.000851783	yes	9.59338	24.2716	1.33915	5e-05	0.000851783	yes
NCU01045	grn	ribonuclease T1		CYS-3 sulfur starvation regulon	86.2784	239.491	1.4729	5e-05	0.000851783	yes	239.491	114.635	-1.06292	5e-05	0.000851783	yes
NCU01055	trm-50	chromate ion transporter	CYS-3 bound and regulated	CYS-3 sulfur starvation regulon	2.36712	106.535	5.49206	5e-05	0.000851783	yes	106.535	2.34301	-5.50683	5e-05	0.000851783	yes
NCU01057	tdo-2	taurine catabolism dioxygenase TauD	CYS-3 bound and regulated	CYS-3 sulfur starvation regulon	1.26003	705.156	9.12834	5e-05	0.000851783	yes	705.156	0.185641	-11.8912	5e-05	0.000851783	yes
NCU01095	mdr-7	MFS drug transporter	CYS-3 bound and regulated	CYS-3 sulfur starvation regulon	2.67376	20.6825	2.95147	5e-05	0.000851783	yes	20.6825	5.98559	-1.78885	5e-05	0.000851783	yes
NCU01157	gcl-1	glutamate-cysteine ligase catalytic subunit		CYS-3 sulfur starvation regulon	19.5724	42.7278	1.12635	5e-05	0.000851783	yes	42.7278	14.4263	-1.56647	5e-05	0.000851783	yes
NCU01219	grd-2	glutaredoxin		CYS-3 sulfur starvation regulon	180.995	702.121	1.95577	5e-05	0.000851783	yes	702.121	217.047	-1.69371	5e-05	0.000851783	yes
NCU01652	met-21	O-acetylhomoserine	CYS-3 bound and regulated	CYS-3 sulfur starvation regulon	88.8633	264.643	1.57439	5e-05	0.000851783	yes	264.643	97.6156	-1.43886	5e-05	0.000851783	yes
NCU01653		hypothetical protein		CYS-3 sulfur starvation regulon	2.77106	18.3573	2.72784	5e-05	0.000851783	yes	18.3573	2.88865	-2.66789	5e-05	0.000851783	yes
NCU01735	orp-1	hypothetical protein		CYS-3 sulfur starvation regulon	113.535	25.885	-2.13294	5e-05	0.000851783	yes	25.885	80.5572	1.63789	5e-05	0.000851783	yes
NCU01759	mig-5	menadione-induced gene-5	CYS-3 bound		41.8577	102.829	1.29668	5e-05	0.000851783	yes	102.829	52.0171	-0.98319	5e-05	0.000851783	yes
NCU01815		hypothetical protein	CYS-3 bound		14.4645	41.0876	1.50619	5e-05	0.000851783	yes	41.0876	20.8692	-0.977329	5e-05	0.000851783	yes
NCU02005	cys-5	phosphoadenosine phosphosulfate reductase	CYS-3 bound and regulated	CYS-3 sulfur starvation regulon	30.8539	105.234	1.77009	5e-05	0.000851783	yes	105.234	2.69623	-5.28652	5e-05	0.000851783	yes
NCU02196	tdo-3	taurine catabolism dioxygenase TauD	CYS-3 bound and regulated	CYS-3 sulfur starvation regulon	2.37738	179.18	6.2359	5e-05	0.000851783	yes	179.18	2.11311	-6.4059	5e-05	0.000851783	yes
NCU02361	fma-1	formamidase		CYS-3 sulfur starvation regulon	9.75875	30.6062	1.64906	5e-05	0.000851783	yes	30.6062	9.53193	-1.68299	5e-05	0.000851783	yes
NCU02376	mbl-3	metallo-beta-lactamase domain-containing protein		CYS-3 sulfur starvation regulon	10.5838	24.9984	1.23998	5e-05	0.000851783	yes	24.9984	12.4135	-1.00993	5e-05	0.000851783	yes
NCU02388		hypothetical protein		CYS-3 sulfur starvation regulon	5.92106	15.4716	1.3857	0.00015	0.00225172	yes	15.4716	5.9568	-1.37701	0.0005	0.00619562	yes
NCU02547		hypothetical protein		CYS-3 sulfur starvation regulon	52.5234	170.816	1.70141	5e-05	0.000851783	yes	170.816	75.9361	-1.16959	5e-05	0.000851783	yes
NCU02603		oxidoreductase	CYS-3 bound and regulated	CYS-3 sulfur starvation regulon	12.5707	98.3574	2.96796	5e-05	0.000851783	yes	98.3574	15.023	-2.71086	5e-05	0.000851783	yes
NCU02887	trm-68	voltage-gated potassium channel beta-2 subunit		CYS-3 sulfur starvation regulon	41.2945	149.582	1.85692	5e-05	0.000851783	yes	149.582	54.5966	-1.45406	5e-05	0.000851783	yes
NCU02946		mitochondrial carrier domain-containing protein		CYS-3 sulfur starvation regulon	3.2009	10.7385	1.74624	5e-05	0.000851783	yes	10.7385	3.51675	-1.61048	5e-05	0.000851783	yes
NCU03235	cys-13	sulfate permease II	CYS-3 bound and regulated	CYS-3 sulfur starvation regulon	10.3719	24.1172	1.21738	5e-05	0.000851783	yes	24.1172	0.880922	-4.7749	5e-05	0.000851783	yes
NCU03347	nic-4	nicotinic acid-4		CYS-3 sulfur starvation regulon	47.6568	111.41	1.22513	5e-05	0.000851783	yes	111.41	35.4753	-1.65099	5e-05	0.000851783	yes
NCU03358		ketoreductase		CYS-3 sulfur starvation regulon	18.5552	58.2727	1.651	5e-05	0.000851783	yes	58.2727	20.7786	-1.48772	5e-05	0.000851783	yes
NCU03415	cbs-3	aldehyde dehydrogenase		CYS-3 sulfur starvation regulon	5.79383	13.6867	1.24018	5e-05	0.000851783	yes	13.6867	5.98369	-1.19367	5e-05	0.000851783	yes
NCU03421	znf-23	C2H2 finger domain-containing protein			8.21428	18.7393	1.18986	5e-05	0.000851783	yes	18.7393	12.4788	-0.586592	5e-05	0.000851783	yes
NCU03536	cys-3	cysteine-3		CYS-3 sulfur starvation regulon	63.5861	149.207	1.23053	5e-05	0.000851783	yes	149.207	72.0352	-1.05054	5e-05	0.000851783	yes
NCU03696		nitroreductase	CYS-3 bound and regulated	CYS-3 sulfur starvation regulon	43.4167	317.665	2.87118	5e-05	0.000851783	yes	317.665	40.7366	-2.96311	5e-05	0.000851783	yes
NCU03776	abc-9	ABC multidrug transporter	CYS-3 bound		11.0022	29.4951	1.42269	5e-05	0.000851783	yes	29.4951	20.803	-0.503688	0.00405	0.0330075	yes
NCU04077	cys-2	cysteine-2		CYS-3 sulfur starvation regulon	63.1736	143.603	1.18469	5e-05	0.000851783	yes	143.603	15.2254	-3.23754	5e-05	0.000851783	yes
NCU04106	gpr-17	hypothetical protein		CYS-3 sulfur starvation regulon	22.4936	57.7415	1.36009	5e-05	0.000851783	yes	57.7415	20.189	-1.51604	5e-05	0.000851783	yes
NCU04109	gst-2	glutathione S-transferase-2			26.9073	55.025	1.03209	5e-05	0.000851783	yes	55.025	30.6944	-0.842114	5e-05	0.000851783	yes
NCU04228	pdo-2	phytanoyl-CoA dioxygenase		CYS-3 sulfur starvation regulon	4.48346	32.6946	2.86637	5e-05	0.000851783	yes	32.6946	3.07163	-3.41198	0.00035	0.00461766	yes
NCU04249		hypothetical protein	CYS-3 bound		81.9054	190.083	1.2146	5e-05	0.000851783	yes	190.083	129.82	-0.550113	5e-05	0.000851783	yes
NCU04264		extracellular developmental signal biosynthesis protein FluG			12.8012	27.9331	1.1257	0.0002	0.00288609	yes	27.9331	14.9258	-0.904165	0.0001	0.00157595	yes
NCU04418		hypothetical protein		CYS-3 sulfur starvation regulon	8.45628	26.269	1.63527	5e-05	0.000851783	yes	26.269	7.50967	-1.80654	5e-05	0.000851783	yes
NCU04430		leupeptin-inactivating enzyme 1		CYS-3 sulfur starvation regulon	41.2065	280.144	2.76522	5e-05	0.000851783	yes	280.144	56.4993	-2.30986	5e-05	0.000851783	yes
NCU04433	cys-14	cysteine-14	CYS-3 bound and regulated	CYS-3 sulfur starvation regulon	4.32306	362.1	6.38819	5e-05	0.000851783	yes	362.1	1.32623	-8.09292	5e-05	0.000851783	yes
NCU04435	aap-22	general amino acid permease AGP3	CYS-3 bound and regulated	CYS-3 sulfur starvation regulon	0.806926	86.2733	6.74033	5e-05	0.000851783	yes	86.2733	1.3732	-5.9733	5e-05	0.000851783	yes
NCU04452	mig-3	menadione-induced gene-3	CYS-3 bound and regulated	CYS-3 sulfur starvation regulon	164.552	403.201	1.29296	5e-05	0.000851783	yes	403.201	157.457	-1.35654	5e-05	0.000851783	yes
NCU04496		hypothetical protein			42.0444	86.7109	1.0443	5e-05	0.000851783	yes	86.7109	59.4899	-0.543568	5e-05	0.000851783	yes
NCU04526	ce3-1	hypothetical protein			15.8941	7.92439	-1.00412	5e-05	0.000851783	yes	7.92439	13.863	0.806865	5e-05	0.000851783	yes
NCU04537	sut-22	monosaccharide transporter			10.1748	2.67072	-1.9297	5e-05	0.000851783	yes	2.67072	6.42749	1.26703	5e-05	0.000851783	yes
NCU04698	spe-4	spermine/spermidine synthase		CYS-3 sulfur starvation regulon	16.0398	37.1951	1.21345	5e-05	0.000851783	yes	37.1951	16.1269	-1.20564	5e-05	0.000851783	yes
NCU04832	dpr-1	2-dehydropantoate 2-reductase			22.6275	52.7177	1.22021	5e-05	0.000851783	yes	52.7177	28.5128	-0.886681	5e-05	0.000851783	yes
NCU04857	had-1	2-hydroxyacid dehydrogenase		CYS-3 sulfur starvation regulon	6.30918	32.9493	2.38472	5e-05	0.000851783	yes	32.9493	9.51392	-1.79214	5e-05	0.000851783	yes
NCU04942	aap-7	methionine permease	CYS-3 bound and regulated	CYS-3 sulfur starvation regulon	40.4207	427.397	3.40241	5e-05	0.000851783	yes	427.397	11.8166	-5.1767	5e-05	0.000851783	yes
NCU04994	lap-2	leucine aminopeptidase 2		CYS-3 sulfur starvation regulon	2.92775	48.6067	4.05329	5e-05	0.000851783	yes	48.6067	5.76435	-3.07592	5e-05	0.000851783	yes
NCU05029	fes-4	iron-sulfur clusters transporter atm-1		CYS-3 sulfur starvation regulon	18.4649	42.633	1.20718	5e-05	0.000851783	yes	42.633	13.8667	-1.62035	5e-05	0.000851783	yes
NCU05068		hypothetical protein		CYS-3 sulfur starvation regulon	10.4899	28.4208	1.43794	5e-05	0.000851783	yes	28.4208	11.3985	-1.3181	5e-05	0.000851783	yes
NCU05071	mpr-3	metallo-endopeptidase		CYS-3 sulfur starvation regulon	7.46824	33.2848	2.15603	5e-05	0.000851783	yes	33.2848	4.98465	-2.7393	5e-05	0.000851783	yes
NCU05079	mfs-9	MFS peptide transporter	CYS-3 bound and regulated	CYS-3 sulfur starvation regulon	138.918	772.109	2.47457	5e-05	0.000851783	yes	772.109	163.223	-2.24196	5e-05	0.000851783	yes
NCU05156		hypothetical protein	CYS-3 bound and regulated	CYS-3 sulfur starvation regulon	0.543689	301.133	9.1134	5e-05	0.000851783	yes	301.133	0.732593	-8.68317	5e-05	0.000851783	yes
NCU05828	ce9-2	hypothetical protein		CYS-3 sulfur starvation regulon	54.9229	240.28	2.12924	5e-05	0.000851783	yes	240.28	75.1814	-1.67627	5e-05	0.000851783	yes
NCU05882	gh5-5	cellulase			21.2762	43.4833	1.03122	5e-05	0.000851783	yes	43.4833	22.0032	-0.982747	0.0002	0.00288609	yes
NCU05884	mfs-15	MFS transporter Seo1	CYS-3 bound and regulated	CYS-3 sulfur starvation regulon	0.820265	87.5904	6.73854	5e-05	0.000851783	yes	87.5904	0.465335	-7.55636	5e-05	0.000851783	yes
NCU05885	mox-5	flavin-binding monooxygenase	CYS-3 bound and regulated	CYS-3 sulfur starvation regulon	0.633991	98.3465	7.27727	5e-05	0.000851783	yes	98.3465	0.610564	-7.33159	5e-05	0.000851783	yes
NCU05886		DUF895 domain membrane protein	CYS-3 bound and regulated	CYS-3 sulfur starvation regulon	0.152645	50.9245	8.38203	0.0026	0.0234163	yes	50.9245	0.151767	-8.39036	0.0012	0.0126743	yes
NCU05887		oxidoreductase	CYS-3 bound and regulated	CYS-3 sulfur starvation regulon	0.153859	196.986	10.3223	0.0001	0.00157595	yes	196.986	0.130627	-10.5584	5e-05	0.000851783	yes
NCU05888		dibenzothiophene desulfurization enzyme A	CYS-3 bound and regulated	CYS-3 sulfur starvation regulon	0.644993	175.103	8.0847	5e-05	0.000851783	yes	175.103	0.392877	-8.79991	5e-05	0.000851783	yes
NCU05908	mpr-4	hypothetical protein	CYS-3 bound and regulated	CYS-3 sulfur starvation regulon	20.3714	319.734	3.97225	5e-05	0.000851783	yes	319.734	27.0281	-3.56434	5e-05	0.000851783	yes
NCU05994	tcf-10	transcription factor TamA			11.9606	27.5301	1.20271	5e-05	0.000851783	yes	27.5301	16.6146	-0.728555	5e-05	0.000851783	yes
NCU06031	rhd	rehydrin	CYS-3 bound and regulated	CYS-3 sulfur starvation regulon	247.83	1000.4	2.01315	5e-05	0.000851783	yes	1000.4	208.877	-2.25985	5e-05	0.000851783	yes
NCU06040		hypothetical protein	CYS-3 bound		0.137449	59.9447	8.76859	0.0026	0.0234163	yes	59.9447	0.103576	-9.1768	0.04575	0.190493	no
NCU06041	ars-1	aryl sulfatase-1	CYS-3 bound and regulated	CYS-3 sulfur starvation regulon	0.249012	106.266	8.73725	5e-05	0.000851783	yes	106.266	0.234529	-8.8237	5e-05	0.000851783	yes
NCU06062	sit-9	aerobactin siderophore biosynthesis protein iucB			21.0308	7.88467	-1.41538	5e-05	0.000851783	yes	7.88467	14.5474	0.883635	5e-05	0.000851783	yes
NCU06080		hypothetical protein	CYS-3 bound and regulated	CYS-3 sulfur starvation regulon	4.17627	59.7156	3.83782	5e-05	0.000851783	yes	59.7156	4.53732	-3.7182	5e-05	0.000851783	yes
NCU06112	gdc-3	glutamate decarboxylase	CYS-3 bound and regulated	CYS-3 sulfur starvation regulon	12.2956	47.9134	1.96228	5e-05	0.000851783	yes	47.9134	12.5235	-1.9358	5e-05	0.000851783	yes
NCU06261	uc-8	uracil phosphoribosyltransferase		CYS-3 sulfur starvation regulon	20.2899	56.0971	1.46717	5e-05	0.000851783	yes	56.0971	28.0338	-1.00076	5e-05	0.000851783	yes
NCU06337		hypothetical protein	CYS-3 bound and regulated	CYS-3 sulfur starvation regulon	2.64941	37.1458	3.80946	5e-05	0.000851783	yes	37.1458	4.02917	-3.20464	5e-05	0.000851783	yes
NCU06417	uc-7	uracil-5-carboxylate decarboxylase			14.609	33.4865	1.19672	5e-05	0.000851783	yes	33.4865	23.9045	-0.486301	0.0002	0.00288609	yes
NCU06615		hypothetical protein		CYS-3 sulfur starvation regulon	15.2089	40.7564	1.42211	5e-05	0.000851783	yes	40.7564	16.4532	-1.30866	5e-05	0.000851783	yes
NCU06945		hypothetical protein	CYS-3 bound and regulated	CYS-3 sulfur starvation regulon	39.1646	1002.44	4.67782	5e-05	0.000851783	yes	1002.44	29.3083	-5.09606	5e-05	0.000851783	yes
NCU07046		hypothetical protein	CYS-3 bound and regulated	CYS-3 sulfur starvation regulon	3.23756	25.6438	2.98563	5e-05	0.000851783	yes	25.6438	1.17652	-4.44601	5e-05	0.000851783	yes
NCU07088		hypothetical protein		CYS-3 sulfur starvation regulon	4.91775	35.3593	2.84602	5e-05	0.000851783	yes	35.3593	15.2268	-1.21548	5e-05	0.000851783	yes
NCU07159	spr-7	proteinase T		CYS-3 sulfur starvation regulon	46.2908	2317.37	5.64562	5e-05	0.000851783	yes	2317.37	96.9732	-4.57876	5e-05	0.000851783	yes
NCU07200	mpr-8	metalloprotease 1		CYS-3 sulfur starvation regulon	204.845	1511.2	2.88309	5e-05	0.000851783	yes	1511.2	241.052	-2.64828	5e-05	0.000851783	yes
NCU07232	hsp30-2	hsp30-like protein		CYS-3 sulfur starvation regulon	38.9523	10.9206	-1.83466	5e-05	0.000851783	yes	10.9206	39.2007	1.84383	5e-05	0.000851783	yes
NCU07309	gua-5	guanine deaminase		CYS-3 sulfur starvation regulon	3.4228	12.2688	1.84175	5e-05	0.000851783	yes	12.2688	4.8522	-1.33829	5e-05	0.000851783	yes
NCU07355	gh71-5	glycosyl hydrolase family 71 protein		CYS-3 sulfur starvation regulon	6.05063	14.3708	1.24798	5e-05	0.000851783	yes	14.3708	6.41071	-1.16458	5e-05	0.000851783	yes
NCU07401		hypothetical protein	CYS-3 bound and regulated	CYS-3 sulfur starvation regulon	16.359	44.6637	1.44902	5e-05	0.000851783	yes	44.6637	18.904	-1.24041	5e-05	0.000851783	yes
NCU07402	pdx-6	pyridoxal reductase	CYS-3 bound and regulated	CYS-3 sulfur starvation regulon	10.0238	21.8029	1.12108	5e-05	0.000851783	yes	21.8029	10.474	-1.0577	5e-05	0.000851783	yes
NCU07452	mig-2	menadione-induced gene-2		CYS-3 sulfur starvation regulon	46.0122	145.982	1.66571	5e-05	0.000851783	yes	145.982	36.4896	-2.00024	5e-05	0.000851783	yes
NCU07536	mpr-14	carboxypeptidase A1		CYS-3 sulfur starvation regulon	1.75846	21.045	3.58109	5e-05	0.000851783	yes	21.045	2.09897	-3.32572	5e-05	0.000851783	yes
NCU07609		MFS transporter	CYS-3 bound and regulated	CYS-3 sulfur starvation regulon	0.475511	39.1783	6.36443	5e-05	0.000851783	yes	39.1783	0.629452	-5.95981	5e-05	0.000851783	yes
NCU07610	tdo-4	taurine dioxygenase	CYS-3 bound and regulated	CYS-3 sulfur starvation regulon	0.906369	960.706	10.0498	5e-05	0.000851783	yes	960.706	0.526968	-10.8322	5e-05	0.000851783	yes
NCU07754	aap-10	methionine permease	CYS-3 bound and regulated	CYS-3 sulfur starvation regulon	7.6641	71.1701	3.21508	5e-05	0.000851783	yes	71.1701	7.22905	-3.29939	5e-05	0.000851783	yes
NCU07760	gh61-2	glycosylhydrolase family 61-2		CYS-3 sulfur starvation regulon	12.4528	40.4762	1.70061	5e-05	0.000851783	yes	40.4762	10.4486	-1.95376	5e-05	0.000851783	yes
NCU07819	suc-2	alpha-ketoglutarate-dependent taurine dioxygenase	CYS-3 bound and regulated	CYS-3 sulfur starvation regulon	0.193313	152.34	9.62214	0.0001	0.00157595	yes	152.34	0.181108	-9.71623	5e-05	0.000851783	yes
NCU07821	dam-2	dimethylaniline monooxygenase	CYS-3 bound and regulated	CYS-3 sulfur starvation regulon	0.44056	39.708	6.49395	5e-05	0.000851783	yes	39.708	0.685771	-5.85556	5e-05	0.000851783	yes
NCU07894	opt-3	oligopeptide transporter 2		CYS-3 sulfur starvation regulon	11.2384	99.2686	3.1429	5e-05	0.000851783	yes	99.2686	16.8462	-2.55891	5e-05	0.000851783	yes
NCU07923		hypothetical protein		CYS-3 sulfur starvation regulon	30.0385	180.956	2.59075	5e-05	0.000851783	yes	180.956	34.3007	-2.39933	5e-05	0.000851783	yes
NCU07928		hypothetical protein	CYS-3 bound and regulated	CYS-3 sulfur starvation regulon	0.492513	158.976	8.33443	5e-05	0.000851783	yes	158.976	0.336337	-8.88468	5e-05	0.000851783	yes
NCU08011		aminotransferase			13.6474	28.3097	1.05267	5e-05	0.000851783	yes	28.3097	17.0407	-0.732312	5e-05	0.000851783	yes
NCU08044		oxidoreductase	CYS-3 bound and regulated	CYS-3 sulfur starvation regulon	38.6565	124.955	1.69262	5e-05	0.000851783	yes	124.955	43.1124	-1.53523	5e-05	0.000851783	yes
NCU08045	chol-1	choline-1			22.8392	51.9193	1.18476	5e-05	0.000851783	yes	51.9193	34.428	-0.592689	0.0002	0.00288609	yes
NCU08146		hypothetical protein		CYS-3 sulfur starvation regulon	8.46	40.2349	2.24972	5e-05	0.000851783	yes	40.2349	9.64508	-2.06058	5e-05	0.000851783	yes
NCU08147	ph7	P-type ATPase		CYS-3 sulfur starvation regulon	5.95072	16.4192	1.46425	5e-05	0.000851783	yes	16.4192	7.6309	-1.10546	5e-05	0.000851783	yes
NCU08364	chol-16	choline sulfatase	CYS-3 bound and regulated	CYS-3 sulfur starvation regulon	8.33739	184.982	4.47164	5e-05	0.000851783	yes	184.982	7.09104	-4.70524	5e-05	0.000851783	yes
NCU08371	gh125-2	hypothetical protein		CYS-3 sulfur starvation regulon	4.7884	11.3289	1.24239	5e-05	0.000851783	yes	11.3289	5.13216	-1.14237	5e-05	0.000851783	yes
NCU08402	adh-8	zinc-binding alcohol dehydrogenase			46.9711	20.8131	-1.17428	5e-05	0.000851783	yes	20.8131	21.9704	0.0780673	0.5614	0.811454	no
NCU08418	tpp-2	tripeptidyl-peptidase		CYS-3 sulfur starvation regulon	69.0578	573.614	3.0542	5e-05	0.000851783	yes	573.614	67.2575	-3.09231	5e-05	0.000851783	yes
NCU08432		hypothetical protein	CYS-3 bound and regulated	CYS-3 sulfur starvation regulon	0.937633	12.3139	3.71512	5e-05	0.000851783	yes	12.3139	1.10883	-3.47317	5e-05	0.000851783	yes
NCU08507	znf-19	zinc finger protein zpr1			77.8131	33.6014	-1.21149	5e-05	0.000851783	yes	33.6014	32.4472	-0.0504262	0.6871	0.880351	no
NCU08563	scon-2	sulfur control-2	CYS-3 bound and regulated	CYS-3 sulfur starvation regulon	15.6483	50.1572	1.68045	5e-05	0.000851783	yes	50.1572	12.6144	-1.99139	5e-05	0.000851783	yes
NCU08720		hypothetical protein			209.181	81.0862	-1.36722	5e-05	0.000851783	yes	81.0862	136.416	0.750482	5e-05	0.000851783	yes
NCU08739	apr-10	endothiapepsin	CYS-3 bound and regulated	CYS-3 sulfur starvation regulon	53.3993	389.271	2.86588	5e-05	0.000851783	yes	389.271	62.4206	-2.64068	5e-05	0.000851783	yes
NCU08880	aap-18	neutral amino acid permease	CYS-3 bound and regulated	CYS-3 sulfur starvation regulon	1.4091	106.16	6.23532	5e-05	0.000851783	yes	106.16	1.13174	-6.55154	5e-05	0.000851783	yes
NCU08935		peroxisomal-coenzyme A synthetase		CYS-3 sulfur starvation regulon	43.2337	109.374	1.33904	5e-05	0.000851783	yes	109.374	45.5154	-1.26484	5e-05	0.000851783	yes
NCU08998	glu-2	4-aminobutyrate aminotransferase		CYS-3 sulfur starvation regulon	96.7059	234.281	1.27656	5e-05	0.000851783	yes	234.281	105.391	-1.15249	5e-05	0.000851783	yes
NCU09039		hypothetical protein	CYS-3 bound and regulated	CYS-3 sulfur starvation regulon	0.753261	321.843	8.73899	5e-05	0.000851783	yes	321.843	0.928118	-8.43783	5e-05	0.000851783	yes
NCU09230	cys-16	cysteine-16	CYS-3 bound and regulated	CYS-3 sulfur starvation regulon	57.3098	449.589	2.97175	5e-05	0.000851783	yes	449.589	28.0715	-4.00143	5e-05	0.000851783	yes
NCU09364	hsp30	heat shock protein 30		CYS-3 sulfur starvation regulon	211.317	46.5415	-2.18282	5e-05	0.000851783	yes	46.5415	100.505	1.11068	5e-05	0.000851783	yes
NCU09489	emp-11	phosphoglycerate mutase			22.4126	11.0273	-1.02324	5e-05	0.000851783	yes	11.0273	9.79504	-0.170953	0.40465	0.696541	no
NCU09519		2,5-diketo-D-gluconic acid reductase A			6.21737	13.2989	1.09694	5e-05	0.000851783	yes	13.2989	8.32925	-0.675053	5e-05	0.000851783	yes
NCU09525		secreted protein		CYS-3 sulfur starvation regulon	29.404	193.302	2.71677	5e-05	0.000851783	yes	193.302	29.9564	-2.68992	5e-05	0.000851783	yes
NCU09535		hypothetical protein	CYS-3 bound		12.5186	25.3148	1.0159	0.00135	0.0139188	yes	25.3148	12.7314	-0.991595	0.0011	0.0117892	yes
NCU09559	ccg-9	clock-controlled gene-9		CYS-3 sulfur starvation regulon	27.3797	7.95907	-1.78243	5e-05	0.000851783	yes	7.95907	20.9312	1.39498	5e-05	0.000851783	yes
NCU09659	nut-1	5'-nucleotidase		CYS-3 sulfur starvation regulon	156.239	320.875	1.03826	5e-05	0.000851783	yes	320.875	149.087	-1.10586	5e-05	0.000851783	yes
NCU09678		MFS transporter	CYS-3 bound and regulated	CYS-3 sulfur starvation regulon	0.997441	45.2327	5.50299	5e-05	0.000851783	yes	45.2327	1.40068	-5.01317	5e-05	0.000851783	yes
NCU09767		membrane transporter		CYS-3 sulfur starvation regulon	1.39048	21.6462	3.96046	5e-05	0.000851783	yes	21.6462	1.83522	-3.56009	5e-05	0.000851783	yes
NCU09788	nuc-14	endonuclease/exonuclease/phosphatase		CYS-3 sulfur starvation regulon	15.8171	90.9483	2.52356	0.0002	0.00288609	yes	90.9483	17.9629	-2.34003	0.00015	0.00225172	yes
NCU09800	tdo-5	taurine dioxygenase	CYS-3 bound and regulated	CYS-3 sulfur starvation regulon	7.65344	456.049	5.89694	5e-05	0.000851783	yes	456.049	3.37885	-7.07651	5e-05	0.000851783	yes
NCU09868		hypothetical protein			55.5344	128.707	1.21263	5e-05	0.000851783	yes	128.707	97.2475	-0.404354	0.00165	0.0163009	yes
NCU09882	mcp-1	metacaspase-1A		CYS-3 sulfur starvation regulon	26.0196	52.6354	1.01643	5e-05	0.000851783	yes	52.6354	25.0589	-1.07071	5e-05	0.000851783	yes
NCU09909	urt	urea active transporter		CYS-3 sulfur starvation regulon	3.83804	16.9222	2.14048	5e-05	0.000851783	yes	16.9222	6.34395	-1.41547	5e-05	0.000851783	yes
NCU09992	spr-9	serine peptidase		CYS-3 sulfur starvation regulon	96.4658	378.577	1.9725	5e-05	0.000851783	yes	378.577	128.017	-1.56425	5e-05	0.000851783	yes
NCU10015,NCU15835	mox-7; N/A	methanesulfonate monooxygenase; hypothetical protein	CYS-3 bound and regulated	CYS-3 sulfur starvation regulon	27.6049	186.798	2.75848	5e-05	0.000851783	yes	186.798	26.6015	-2.81189	5e-05	0.000851783	yes
NCU10029	pmsr-1	peptide methionine sulfoxide reductase msrA	CYS-3 bound and regulated	CYS-3 sulfur starvation regulon	46.2806	134.079	1.5346	5e-05	0.000851783	yes	134.079	33.2751	-2.01057	5e-05	0.000851783	yes
NCU10512		DUF895 domain membrane protein	CYS-3 bound and regulated	CYS-3 sulfur starvation regulon	6.60112	103.842	3.97554	5e-05	0.000851783	yes	103.842	3.6767	-4.81984	5e-05	0.000851783	yes
NCU11129	spr-12	carboxypeptidase s			133.74	279.25	1.06213	5e-05	0.000851783	yes	279.25	177.511	-0.653647	5e-05	0.000851783	yes
NCU11201	emp-10	phosphoglycerate mutase	CYS-3 bound and regulated	CYS-3 sulfur starvation regulon	5.78052	17.6169	1.60769	5e-05	0.000851783	yes	17.6169	7.63365	-1.20651	5e-05	0.000851783	yes
NCU16555		hypothetical protein			20.6862	43.8406	1.0836	5e-05	0.000851783	yes	43.8406	22.0194	-0.993491	5e-05	0.000851783	yes
NCU16941		hypothetical protein	CYS-3 bound and regulated	CYS-3 sulfur starvation regulon	5.15296	11.1755	1.11686	0.0002	0.00288609	yes	11.1755	5.42576	-1.04244	0.0005	0.00619562	yes

## Sheet: No sulfur WT vs cys-3-
Gene	Locus	Annotation	Bound by CYS-3	Sulfur starvation regulon	Wild type sulfur starvation FPKM	cys-3- sulfur starvation FPKM	log2(fold_change) Sulfur starvation wild type vs cys-3-	p-value Sulfur starvation wild type vs cys-3-	q-value Sulfur starvation wild type vs cys-3-	Stat. sig? Sulfur starvation wild type vs cys-3-	Wild type 24mM sulfate FPKM	Wild type sulfur starvation FPKM	log2(fold_change) WT 24mM sulfate vs sulfur starvation	p-value WT 24mM sulfate vs sulfur starvation	q-value WT 24mM sulfate vs sulfur starvation	Stat. sig? WT 24mM sulfate vs sulfur starvation
NCU00147		ARD/ARD family protein	CYS-3 bound and regulated	Sulfur starvation regulon	130.148	57.5491	-1.17729	5e-05	0.000851783	yes	54.3002	130.148	1.26113	5e-05	0.000851783	yes
NCU00175	tpd-1	hypothetical protein	CYS-3 bound and regulated		14.4703	29.498	1.02752	5e-05	0.000851783	yes	22.9221	14.4703	-0.663641	5e-05	0.000851783	yes
NCU00195		MFS transporter			10.7904	24.9086	1.20689	5e-05	0.000851783	yes	14.4203	10.7904	-0.418351	0.00145	0.014676	yes
NCU00322		hypothetical protein		Sulfur starvation regulon	251.711	38.2034	-2.72	5e-05	0.000851783	yes	40.6588	251.711	2.63013	5e-05	0.000851783	yes
NCU00461	gdh-1	glutamate dehydrogenase-1		Sulfur starvation regulon	55.806	15.0433	-1.8913	5e-05	0.000851783	yes	13.6117	55.806	2.03557	5e-05	0.000851783	yes
NCU00548		MutT/nudix family protein		Sulfur starvation regulon	12.5588	5.32295	-1.2384	0.001	0.0109242	yes	5.83758	12.5588	1.10526	0.00095	0.0104854	yes
NCU00549	gst-6	glutathione transferase omega-1	CYS-3 bound and regulated	Sulfur starvation regulon	62.4912	20.0813	-1.6378	5e-05	0.000851783	yes	16.4112	62.4912	1.92897	5e-05	0.000851783	yes
NCU00602	ppy-3	siroheme synthase		Sulfur starvation regulon	26.0662	8.20463	-1.66767	5e-05	0.000851783	yes	9.8923	26.0662	1.3978	5e-05	0.000851783	yes
NCU00799	met-20	homocysteine S-methyltransferase	CYS-3 bound and regulated	Sulfur starvation regulon	17.7762	4.98723	-1.83364	5e-05	0.000851783	yes	5.89474	17.7762	1.59245	5e-05	0.000851783	yes
NCU00813	ssi-1	disulfide isomerase		Sulfur starvation regulon	56.5926	26.5841	-1.09005	5e-05	0.000851783	yes	22.3706	56.5926	1.33901	5e-05	0.000851783	yes
NCU00831	scp	serine carboxypeptidase		Sulfur starvation regulon	334.79	104.287	-1.6827	5e-05	0.000851783	yes	91.3698	334.79	1.87347	5e-05	0.000851783	yes
NCU00847		hypothetical protein	CYS-3 bound and regulated	Sulfur starvation regulon	77.2983	24.54	-1.6553	5e-05	0.000851783	yes	24.5834	77.2983	1.65275	5e-05	0.000851783	yes
NCU00876	fer-3	ferric reductase transmembrane component			4.74458	11.2319	1.24325	5e-05	0.000851783	yes	9.0759	4.74458	-0.935761	5e-05	0.000851783	yes
NCU00904	ldh-2	D-lactate dehydrogenase	CYS-3 bound and regulated	Sulfur starvation regulon	215.985	14.0663	-3.94062	5e-05	0.000851783	yes	19.0183	215.985	3.50547	5e-05	0.000851783	yes
NCU00936	suc-3	succinate semialdehyde dehydrogenase		Sulfur starvation regulon	57.0378	25.8059	-1.14422	0.00115	0.0122222	yes	25.3316	57.0378	1.17098	0.0053	0.0403349	yes
NCU00984		von Willebrand domain-containing protein		Sulfur starvation regulon	9.59338	24.2716	1.33915	5e-05	0.000851783	yes	20.7277	9.59338	-1.11145	5e-05	0.000851783	yes
NCU01045	grn	ribonuclease T1		Sulfur starvation regulon	239.491	114.635	-1.06292	5e-05	0.000851783	yes	86.2784	239.491	1.4729	5e-05	0.000851783	yes
NCU01055	trm-50	chromate ion transporter	CYS-3 bound and regulated	Sulfur starvation regulon	106.535	2.34301	-5.50683	5e-05	0.000851783	yes	2.36712	106.535	5.49206	5e-05	0.000851783	yes
NCU01057	tdo-2	taurine catabolism dioxygenase TauD	CYS-3 bound and regulated	Sulfur starvation regulon	705.156	0.185641	-11.8912	5e-05	0.000851783	yes	1.26003	705.156	9.12834	5e-05	0.000851783	yes
NCU01095	mdr-7	MFS drug transporter	CYS-3 bound and regulated	Sulfur starvation regulon	20.6825	5.98559	-1.78885	5e-05	0.000851783	yes	2.67376	20.6825	2.95147	5e-05	0.000851783	yes
NCU01157	gcl-1	glutamate-cysteine ligase catalytic subunit		Sulfur starvation regulon	42.7278	14.4263	-1.56647	5e-05	0.000851783	yes	19.5724	42.7278	1.12635	5e-05	0.000851783	yes
NCU01219	grd-2	glutaredoxin		Sulfur starvation regulon	702.121	217.047	-1.69371	5e-05	0.000851783	yes	180.995	702.121	1.95577	5e-05	0.000851783	yes
NCU01652	met-21	O-acetylhomoserine	CYS-3 bound and regulated	Sulfur starvation regulon	264.643	97.6156	-1.43886	5e-05	0.000851783	yes	88.8633	264.643	1.57439	5e-05	0.000851783	yes
NCU01653		hypothetical protein		Sulfur starvation regulon	18.3573	2.88865	-2.66789	5e-05	0.000851783	yes	2.77106	18.3573	2.72784	5e-05	0.000851783	yes
NCU01735	orp-1	hypothetical protein		Sulfur starvation regulon	25.885	80.5572	1.63789	5e-05	0.000851783	yes	113.535	25.885	-2.13294	5e-05	0.000851783	yes
NCU01985	cys-11	cysteine-11	CYS-3 bound and regulated		370.383	94.0077	-1.97817	5e-05	0.000851783	yes	222.212	370.383	0.737082	5e-05	0.000851783	yes
NCU02005	cys-5	phosphoadenosine phosphosulfate reductase	CYS-3 bound and regulated	Sulfur starvation regulon	105.234	2.69623	-5.28652	5e-05	0.000851783	yes	30.8539	105.234	1.77009	5e-05	0.000851783	yes
NCU02196	tdo-3	taurine catabolism dioxygenase TauD	CYS-3 bound and regulated	Sulfur starvation regulon	179.18	2.11311	-6.4059	5e-05	0.000851783	yes	2.37738	179.18	6.2359	5e-05	0.000851783	yes
NCU02226	met-23	methylthioribose-1-phosphate isomerase			41.4695	12.8309	-1.69243	5e-05	0.000851783	yes	25.1923	41.4695	0.719065	5e-05	0.000851783	yes
NCU02361	fma-1	formamidase		Sulfur starvation regulon	30.6062	9.53193	-1.68299	5e-05	0.000851783	yes	9.75875	30.6062	1.64906	5e-05	0.000851783	yes
NCU02376	mbl-3	metallo-beta-lactamase domain-containing protein		Sulfur starvation regulon	24.9984	12.4135	-1.00993	5e-05	0.000851783	yes	10.5838	24.9984	1.23998	5e-05	0.000851783	yes
NCU02388		hypothetical protein		Sulfur starvation regulon	15.4716	5.9568	-1.37701	0.0005	0.00619562	yes	5.92106	15.4716	1.3857	0.00015	0.00225172	yes
NCU02547		hypothetical protein		Sulfur starvation regulon	170.816	75.9361	-1.16959	5e-05	0.000851783	yes	52.5234	170.816	1.70141	5e-05	0.000851783	yes
NCU02560		hypothetical protein			35.5747	15.561	-1.19292	5e-05	0.000851783	yes	18.2923	35.5747	0.959618	5e-05	0.000851783	yes
NCU02603		oxidoreductase	CYS-3 bound and regulated	Sulfur starvation regulon	98.3574	15.023	-2.71086	5e-05	0.000851783	yes	12.5707	98.3574	2.96796	5e-05	0.000851783	yes
NCU02657	eth-1	ethionine resistant-1	CYS-3 bound and regulated		635.718	270.428	-1.23314	5e-05	0.000851783	yes	323.874	635.718	0.972955	5e-05	0.000851783	yes
NCU02677	arg-3	arginine-3			58.5491	172.898	1.5622	5e-05	0.000851783	yes	105.792	58.5491	-0.853509	5e-05	0.000851783	yes
NCU02727	gly-3	glycine cleavage system T protein	CYS-3 bound and regulated		22.3644	56.8267	1.34536	5e-05	0.000851783	yes	29.9626	22.3644	-0.421958	0.0457	0.190389	no
NCU02887	trm-68	voltage-gated potassium channel beta-2 subunit		Sulfur starvation regulon	149.582	54.5966	-1.45406	5e-05	0.000851783	yes	41.2945	149.582	1.85692	5e-05	0.000851783	yes
NCU02946		mitochondrial carrier domain-containing protein		Sulfur starvation regulon	10.7385	3.51675	-1.61048	5e-05	0.000851783	yes	3.2009	10.7385	1.74624	5e-05	0.000851783	yes
NCU03107		MFS transporter			14.2461	32.0123	1.16806	5e-05	0.000851783	yes	18.7022	14.2461	-0.392646	0.0018	0.0174742	yes
NCU03188	alo-1	sugar 1,4-lactone oxidase			39.4607	18.1337	-1.12174	5e-05	0.000851783	yes	22.459	39.4607	0.813124	5e-05	0.000851783	yes
NCU03235	cys-13	sulfate permease II	CYS-3 bound and regulated	Sulfur starvation regulon	24.1172	0.880922	-4.7749	5e-05	0.000851783	yes	10.3719	24.1172	1.21738	5e-05	0.000851783	yes
NCU03339	gtr-1	glutathione reductase			201.173	96.413	-1.06114	5e-05	0.000851783	yes	103.01	201.173	0.965654	5e-05	0.000851783	yes
NCU03347	nic-4	nicotinic acid-4		Sulfur starvation regulon	111.41	35.4753	-1.65099	5e-05	0.000851783	yes	47.6568	111.41	1.22513	5e-05	0.000851783	yes
NCU03358		ketoreductase		Sulfur starvation regulon	58.2727	20.7786	-1.48772	5e-05	0.000851783	yes	18.5552	58.2727	1.651	5e-05	0.000851783	yes
NCU03415	cbs-3	aldehyde dehydrogenase		Sulfur starvation regulon	13.6867	5.98369	-1.19367	5e-05	0.000851783	yes	5.79383	13.6867	1.24018	5e-05	0.000851783	yes
NCU03534		hypothetical protein			1.63738	13.3067	3.02269	5e-05	0.000851783	yes	0.0384796	1.63738	5.41115	0.2278	0.515108	no
NCU03696		nitroreductase	CYS-3 bound and regulated	Sulfur starvation regulon	317.665	40.7366	-2.96311	5e-05	0.000851783	yes	43.4167	317.665	2.87118	5e-05	0.000851783	yes
NCU03963	nic-7	nicotinic acid-7	CYS-3 bound and regulated		56.654	22.8439	-1.31037	5e-05	0.000851783	yes	37.0985	56.654	0.610818	5e-05	0.000851783	yes
NCU03982	gpr78	glucose regulated protein 78			606.28	287.094	-1.07846	5e-05	0.000851783	yes	333.816	606.28	0.86093	5e-05	0.000851783	yes
NCU04016	emp-14	phosphoglycerate mutase			43.1687	86.5235	1.00311	5e-05	0.000851783	yes	43.6807	43.1687	-0.0170121	0.8842	0.959994	no
NCU04077	cys-2	cysteine-2		Sulfur starvation regulon	143.603	15.2254	-3.23754	5e-05	0.000851783	yes	63.1736	143.603	1.18469	5e-05	0.000851783	yes
NCU04106	gpr-17	hypothetical protein		Sulfur starvation regulon	57.7415	20.189	-1.51604	5e-05	0.000851783	yes	22.4936	57.7415	1.36009	5e-05	0.000851783	yes
NCU04228	pdo-2	phytanoyl-CoA dioxygenase		Sulfur starvation regulon	32.6946	3.07163	-3.41198	0.00035	0.00461766	yes	4.48346	32.6946	2.86637	5e-05	0.000851783	yes
NCU04230	acu-3	acetate utilization-3			44.2271	110.398	1.31971	5e-05	0.000851783	yes	56.9173	44.2271	-0.363937	0.0011	0.0117892	yes
NCU04256		hypothetical protein			24.819	50.814	1.03378	5e-05	0.000851783	yes	33.1438	24.819	-0.417297	0.00055	0.00669223	yes
NCU04418		hypothetical protein		Sulfur starvation regulon	26.269	7.50967	-1.80654	5e-05	0.000851783	yes	8.45628	26.269	1.63527	5e-05	0.000851783	yes
NCU04430		leupeptin-inactivating enzyme 1		Sulfur starvation regulon	280.144	56.4993	-2.30986	5e-05	0.000851783	yes	41.2065	280.144	2.76522	5e-05	0.000851783	yes
NCU04433	cys-14	cysteine-14	CYS-3 bound and regulated	Sulfur starvation regulon	362.1	1.32623	-8.09292	5e-05	0.000851783	yes	4.32306	362.1	6.38819	5e-05	0.000851783	yes
NCU04435	aap-22	general amino acid permease AGP3	CYS-3 bound and regulated	Sulfur starvation regulon	86.2733	1.3732	-5.9733	5e-05	0.000851783	yes	0.806926	86.2733	6.74033	5e-05	0.000851783	yes
NCU04452	mig-3	menadione-induced gene-3	CYS-3 bound and regulated	Sulfur starvation regulon	403.201	157.457	-1.35654	5e-05	0.000851783	yes	164.552	403.201	1.29296	5e-05	0.000851783	yes
NCU04583		acetyltransferase			116.363	301.213	1.37215	5e-05	0.000851783	yes	99.5099	116.363	0.225715	0.0589	0.223921	no
NCU04698	spe-4	spermine/spermidine synthase		Sulfur starvation regulon	37.1951	16.1269	-1.20564	5e-05	0.000851783	yes	16.0398	37.1951	1.21345	5e-05	0.000851783	yes
NCU04857	had-1	2-hydroxyacid dehydrogenase		Sulfur starvation regulon	32.9493	9.51392	-1.79214	5e-05	0.000851783	yes	6.30918	32.9493	2.38472	5e-05	0.000851783	yes
NCU04942	aap-7	methionine permease	CYS-3 bound and regulated	Sulfur starvation regulon	427.397	11.8166	-5.1767	5e-05	0.000851783	yes	40.4207	427.397	3.40241	5e-05	0.000851783	yes
NCU04994	lap-2	leucine aminopeptidase 2		Sulfur starvation regulon	48.6067	5.76435	-3.07592	5e-05	0.000851783	yes	2.92775	48.6067	4.05329	5e-05	0.000851783	yes
NCU05029	fes-4	iron-sulfur clusters transporter atm-1		Sulfur starvation regulon	42.633	13.8667	-1.62035	5e-05	0.000851783	yes	18.4649	42.633	1.20718	5e-05	0.000851783	yes
NCU05045	mfs-3	MFS monocarboxylate transporter			5.80731	20.0814	1.78992	5e-05	0.000851783	yes	9.64725	5.80731	-0.732248	5e-05	0.000851783	yes
NCU05068		hypothetical protein		Sulfur starvation regulon	28.4208	11.3985	-1.3181	5e-05	0.000851783	yes	10.4899	28.4208	1.43794	5e-05	0.000851783	yes
NCU05071	mpr-3	metallo-endopeptidase		Sulfur starvation regulon	33.2848	4.98465	-2.7393	5e-05	0.000851783	yes	7.46824	33.2848	2.15603	5e-05	0.000851783	yes
NCU05079	mfs-9	MFS peptide transporter	CYS-3 bound and regulated	Sulfur starvation regulon	772.109	163.223	-2.24196	5e-05	0.000851783	yes	138.918	772.109	2.47457	5e-05	0.000851783	yes
NCU05083		hypothetical protein			16.6343	7.80427	-1.09183	5e-05	0.000851783	yes	9.50714	16.6343	0.80708	5e-05	0.000851783	yes
NCU05156		hypothetical protein	CYS-3 bound and regulated	Sulfur starvation regulon	301.133	0.732593	-8.68317	5e-05	0.000851783	yes	0.543689	301.133	9.1134	5e-05	0.000851783	yes
NCU05238	cys-4	cysteine-4			107.51	42.333	-1.34461	5e-05	0.000851783	yes	69.0487	107.51	0.638779	5e-05	0.000851783	yes
NCU05277		hypothetical protein			59.6605	122.054	1.03267	5e-05	0.000851783	yes	70.2908	59.6605	-0.236561	0.15465	0.412532	no
NCU05780	gst-1	glutathione S-transferase-1			34.9187	17.327	-1.01098	5e-05	0.000851783	yes	37.2965	34.9187	-0.0950414	0.4577	0.737868	no
NCU05828	ce9-2	hypothetical protein		Sulfur starvation regulon	240.28	75.1814	-1.67627	5e-05	0.000851783	yes	54.9229	240.28	2.12924	5e-05	0.000851783	yes
NCU05884	mfs-15	MFS transporter Seo1	CYS-3 bound and regulated	Sulfur starvation regulon	87.5904	0.465335	-7.55636	5e-05	0.000851783	yes	0.820265	87.5904	6.73854	5e-05	0.000851783	yes
NCU05885	mox-5	flavin-binding monooxygenase	CYS-3 bound and regulated	Sulfur starvation regulon	98.3465	0.610564	-7.33159	5e-05	0.000851783	yes	0.633991	98.3465	7.27727	5e-05	0.000851783	yes
NCU05886		DUF895 domain membrane protein	CYS-3 bound and regulated	Sulfur starvation regulon	50.9245	0.151767	-8.39036	0.0012	0.0126743	yes	0.152645	50.9245	8.38203	0.0026	0.0234163	yes
NCU05887		oxidoreductase	CYS-3 bound and regulated	Sulfur starvation regulon	196.986	0.130627	-10.5584	5e-05	0.000851783	yes	0.153859	196.986	10.3223	0.0001	0.00157595	yes
NCU05888		dibenzothiophene desulfurization enzyme A	CYS-3 bound and regulated	Sulfur starvation regulon	175.103	0.392877	-8.79991	5e-05	0.000851783	yes	0.644993	175.103	8.0847	5e-05	0.000851783	yes
NCU05908	mpr-4	hypothetical protein	CYS-3 bound and regulated	Sulfur starvation regulon	319.734	27.0281	-3.56434	5e-05	0.000851783	yes	20.3714	319.734	3.97225	5e-05	0.000851783	yes
NCU06031	rhd	rehydrin	CYS-3 bound and regulated	Sulfur starvation regulon	1000.4	208.877	-2.25985	5e-05	0.000851783	yes	247.83	1000.4	2.01315	5e-05	0.000851783	yes
NCU06041	ars-1	aryl sulfatase-1	CYS-3 bound and regulated	Sulfur starvation regulon	106.266	0.234529	-8.8237	5e-05	0.000851783	yes	0.249012	106.266	8.73725	5e-05	0.000851783	yes
NCU06080		hypothetical protein	CYS-3 bound and regulated	Sulfur starvation regulon	59.7156	4.53732	-3.7182	5e-05	0.000851783	yes	4.17627	59.7156	3.83782	5e-05	0.000851783	yes
NCU06112	gdc-3	glutamate decarboxylase	CYS-3 bound and regulated	Sulfur starvation regulon	47.9134	12.5235	-1.9358	5e-05	0.000851783	yes	12.2956	47.9134	1.96228	5e-05	0.000851783	yes
NCU06261	uc-8	uracil phosphoribosyltransferase		Sulfur starvation regulon	56.0971	28.0338	-1.00076	5e-05	0.000851783	yes	20.2899	56.0971	1.46717	5e-05	0.000851783	yes
NCU06337		hypothetical protein	CYS-3 bound and regulated	Sulfur starvation regulon	37.1458	4.02917	-3.20464	5e-05	0.000851783	yes	2.64941	37.1458	3.80946	5e-05	0.000851783	yes
NCU06376		hypothetical protein			26.6135	75.3262	1.50099	5e-05	0.000851783	yes	21.8603	26.6135	0.283847	0.05505	0.214859	no
NCU06615		hypothetical protein		Sulfur starvation regulon	40.7564	16.4532	-1.30866	5e-05	0.000851783	yes	15.2089	40.7564	1.42211	5e-05	0.000851783	yes
NCU06625	cys-22	cysteine dioxygenase			12.3242	60.9905	2.30709	5e-05	0.000851783	yes	22.4829	12.3242	-0.86733	5e-05	0.000851783	yes
NCU06697	stp-4	Ser/Thr protein phosphatase			69.4291	32.4509	-1.09728	0.00135	0.0139188	yes	36.9987	69.4291	0.908065	0.00355	0.0298721	yes
NCU06883		FHA domain-containing protein SNIP1			13.4134	4.65927	-1.5255	5e-05	0.000851783	yes	8.31253	13.4134	0.690318	5e-05	0.000851783	yes
NCU06945		hypothetical protein	CYS-3 bound and regulated	Sulfur starvation regulon	1002.44	29.3083	-5.09606	5e-05	0.000851783	yes	39.1646	1002.44	4.67782	5e-05	0.000851783	yes
NCU07046		hypothetical protein	CYS-3 bound and regulated	Sulfur starvation regulon	25.6438	1.17652	-4.44601	5e-05	0.000851783	yes	3.23756	25.6438	2.98563	5e-05	0.000851783	yes
NCU07088		hypothetical protein		Sulfur starvation regulon	35.3593	15.2268	-1.21548	5e-05	0.000851783	yes	4.91775	35.3593	2.84602	5e-05	0.000851783	yes
NCU07126		hypothetical protein			11.1424	23.7238	1.09027	5e-05	0.000851783	yes	15.547	11.1424	-0.480576	0.0167	0.0948201	no
NCU07159	spr-7	proteinase T		Sulfur starvation regulon	2317.37	96.9732	-4.57876	5e-05	0.000851783	yes	46.2908	2317.37	5.64562	5e-05	0.000851783	yes
NCU07200	mpr-8	metalloprotease 1		Sulfur starvation regulon	1511.2	241.052	-2.64828	5e-05	0.000851783	yes	204.845	1511.2	2.88309	5e-05	0.000851783	yes
NCU07232	hsp30-2	hsp30-like protein		Sulfur starvation regulon	10.9206	39.2007	1.84383	5e-05	0.000851783	yes	38.9523	10.9206	-1.83466	5e-05	0.000851783	yes
NCU07309	gua-5	guanine deaminase		Sulfur starvation regulon	12.2688	4.8522	-1.33829	5e-05	0.000851783	yes	3.4228	12.2688	1.84175	5e-05	0.000851783	yes
NCU07355	gh71-5	glycosyl hydrolase family 71 protein		Sulfur starvation regulon	14.3708	6.41071	-1.16458	5e-05	0.000851783	yes	6.05063	14.3708	1.24798	5e-05	0.000851783	yes
NCU07401		hypothetical protein	CYS-3 bound and regulated	Sulfur starvation regulon	44.6637	18.904	-1.24041	5e-05	0.000851783	yes	16.359	44.6637	1.44902	5e-05	0.000851783	yes
NCU07402	pdx-6	pyridoxal reductase	CYS-3 bound and regulated	Sulfur starvation regulon	21.8029	10.474	-1.0577	5e-05	0.000851783	yes	10.0238	21.8029	1.12108	5e-05	0.000851783	yes
NCU07452	mig-2	menadione-induced gene-2		Sulfur starvation regulon	145.982	36.4896	-2.00024	5e-05	0.000851783	yes	46.0122	145.982	1.66571	5e-05	0.000851783	yes
NCU07536	mpr-14	carboxypeptidase A1		Sulfur starvation regulon	21.045	2.09897	-3.32572	5e-05	0.000851783	yes	1.75846	21.045	3.58109	5e-05	0.000851783	yes
NCU07609		MFS transporter	CYS-3 bound and regulated	Sulfur starvation regulon	39.1783	0.629452	-5.95981	5e-05	0.000851783	yes	0.475511	39.1783	6.36443	5e-05	0.000851783	yes
NCU07610	tdo-4	taurine dioxygenase	CYS-3 bound and regulated	Sulfur starvation regulon	960.706	0.526968	-10.8322	5e-05	0.000851783	yes	0.906369	960.706	10.0498	5e-05	0.000851783	yes
NCU07740		hypothetical protein			3.42039	11.6592	1.76923	5e-05	0.000851783	yes	6.98294	3.42039	-1.02968	5e-05	0.000851783	yes
NCU07754	aap-10	methionine permease	CYS-3 bound and regulated	Sulfur starvation regulon	71.1701	7.22905	-3.29939	5e-05	0.000851783	yes	7.6641	71.1701	3.21508	5e-05	0.000851783	yes
NCU07760	gh61-2	glycosylhydrolase family 61-2		Sulfur starvation regulon	40.4762	10.4486	-1.95376	5e-05	0.000851783	yes	12.4528	40.4762	1.70061	5e-05	0.000851783	yes
NCU07819	suc-2	alpha-ketoglutarate-dependent taurine dioxygenase	CYS-3 bound and regulated	Sulfur starvation regulon	152.34	0.181108	-9.71623	5e-05	0.000851783	yes	0.193313	152.34	9.62214	0.0001	0.00157595	yes
NCU07820	mfs-29	pantothenate transporter	CYS-3 bound and regulated		61.7416	0	-inf	5e-05	0.000851783	yes	0.113864	61.7416	9.08278	0.044	0.1856	no
NCU07821	dam-2	dimethylaniline monooxygenase	CYS-3 bound and regulated	Sulfur starvation regulon	39.708	0.685771	-5.85556	5e-05	0.000851783	yes	0.44056	39.708	6.49395	5e-05	0.000851783	yes
NCU07888		hypothetical protein			12.7223	25.4778	1.00188	5e-05	0.000851783	yes	25.3821	12.7223	-0.996452	5e-05	0.000851783	yes
NCU07894	opt-3	oligopeptide transporter 2		Sulfur starvation regulon	99.2686	16.8462	-2.55891	5e-05	0.000851783	yes	11.2384	99.2686	3.1429	5e-05	0.000851783	yes
NCU07923		hypothetical protein		Sulfur starvation regulon	180.956	34.3007	-2.39933	5e-05	0.000851783	yes	30.0385	180.956	2.59075	5e-05	0.000851783	yes
NCU07928		hypothetical protein	CYS-3 bound and regulated	Sulfur starvation regulon	158.976	0.336337	-8.88468	5e-05	0.000851783	yes	0.492513	158.976	8.33443	5e-05	0.000851783	yes
NCU08044		oxidoreductase	CYS-3 bound and regulated	Sulfur starvation regulon	124.955	43.1124	-1.53523	5e-05	0.000851783	yes	38.6565	124.955	1.69262	5e-05	0.000851783	yes
NCU08146		hypothetical protein		Sulfur starvation regulon	40.2349	9.64508	-2.06058	5e-05	0.000851783	yes	8.46	40.2349	2.24972	5e-05	0.000851783	yes
NCU08147	ph7	P-type ATPase		Sulfur starvation regulon	16.4192	7.6309	-1.10546	5e-05	0.000851783	yes	5.95072	16.4192	1.46425	5e-05	0.000851783	yes
NCU08364	chol-16	choline sulfatase	CYS-3 bound and regulated	Sulfur starvation regulon	184.982	7.09104	-4.70524	5e-05	0.000851783	yes	8.33739	184.982	4.47164	5e-05	0.000851783	yes
NCU08371	gh125-2	hypothetical protein		Sulfur starvation regulon	11.3289	5.13216	-1.14237	5e-05	0.000851783	yes	4.7884	11.3289	1.24239	5e-05	0.000851783	yes
NCU08418	tpp-2	tripeptidyl-peptidase		Sulfur starvation regulon	573.614	67.2575	-3.09231	5e-05	0.000851783	yes	69.0578	573.614	3.0542	5e-05	0.000851783	yes
NCU08432		hypothetical protein	CYS-3 bound and regulated	Sulfur starvation regulon	12.3139	1.10883	-3.47317	5e-05	0.000851783	yes	0.937633	12.3139	3.71512	5e-05	0.000851783	yes
NCU08563	scon-2	sulfur control-2	CYS-3 bound and regulated	Sulfur starvation regulon	50.1572	12.6144	-1.99139	5e-05	0.000851783	yes	15.6483	50.1572	1.68045	5e-05	0.000851783	yes
NCU08641		hypothetical protein			10.5523	27.3387	1.37339	5e-05	0.000851783	yes	17.8679	10.5523	-0.759808	5e-05	0.000851783	yes
NCU08739	apr-10	endothiapepsin	CYS-3 bound and regulated	Sulfur starvation regulon	389.271	62.4206	-2.64068	5e-05	0.000851783	yes	53.3993	389.271	2.86588	5e-05	0.000851783	yes
NCU08767	stk-52	serine/threonine protein kinase-52			13.3242	27.8866	1.06552	5e-05	0.000851783	yes	17.5116	13.3242	-0.394259	0.00175	0.0170864	yes
NCU08880	aap-18	neutral amino acid permease	CYS-3 bound and regulated	Sulfur starvation regulon	106.16	1.13174	-6.55154	5e-05	0.000851783	yes	1.4091	106.16	6.23532	5e-05	0.000851783	yes
NCU08935		peroxisomal-coenzyme A synthetase		Sulfur starvation regulon	109.374	45.5154	-1.26484	5e-05	0.000851783	yes	43.2337	109.374	1.33904	5e-05	0.000851783	yes
NCU08998	glu-2	4-aminobutyrate aminotransferase		Sulfur starvation regulon	234.281	105.391	-1.15249	5e-05	0.000851783	yes	96.7059	234.281	1.27656	5e-05	0.000851783	yes
NCU09039		hypothetical protein	CYS-3 bound and regulated	Sulfur starvation regulon	321.843	0.928118	-8.43783	5e-05	0.000851783	yes	0.753261	321.843	8.73899	5e-05	0.000851783	yes
NCU09040	mig-4	menadione-induced gene-4			202.98	87.974	-1.20619	5e-05	0.000851783	yes	108.177	202.98	0.907947	5e-05	0.000851783	yes
NCU09116	val-2	aromatic aminotransferase Aro8			46.1133	108.607	1.23587	5e-05	0.000851783	yes	53.5966	46.1133	-0.21696	0.09195	0.299236	no
NCU09170	gh43-4	alpha-N-arabinofuranosidase II			7.45138	16.1948	1.11995	5e-05	0.000851783	yes	11.8958	7.45138	-0.674867	5e-05	0.000851783	yes
NCU09195	gpr-6	G-protein-coupled receptor-6			48.356	98.3148	1.02371	5e-05	0.000851783	yes	55.3756	48.356	-0.195553	0.08805	0.290711	no
NCU09223		protein disulfide-isomerase			313.463	145.593	-1.10636	5e-05	0.000851783	yes	162.533	313.463	0.947569	5e-05	0.000851783	yes
NCU09230	cys-16	cysteine-16	CYS-3 bound and regulated	Sulfur starvation regulon	449.589	28.0715	-4.00143	5e-05	0.000851783	yes	57.3098	449.589	2.97175	5e-05	0.000851783	yes
NCU09263	acw-4	anchored cell wall protein-4			82.547	165.18	1.00075	5e-05	0.000851783	yes	152.742	82.547	-0.887806	5e-05	0.000851783	yes
NCU09364	hsp30	heat shock protein 30		Sulfur starvation regulon	46.5415	100.505	1.11068	5e-05	0.000851783	yes	211.317	46.5415	-2.18282	5e-05	0.000851783	yes
NCU09485	hsp70-6	chaperone dnaK			72.1413	32.9882	-1.12888	5e-05	0.000851783	yes	42.8117	72.1413	0.752822	5e-05	0.000851783	yes
NCU09525		secreted protein		Sulfur starvation regulon	193.302	29.9564	-2.68992	5e-05	0.000851783	yes	29.404	193.302	2.71677	5e-05	0.000851783	yes
NCU09559	ccg-9	clock-controlled gene-9		Sulfur starvation regulon	7.95907	20.9312	1.39498	5e-05	0.000851783	yes	27.3797	7.95907	-1.78243	5e-05	0.000851783	yes
NCU09629		hypothetical protein			8.01958	16.2278	1.01687	5e-05	0.000851783	yes	10.9458	8.01958	-0.448777	0.00035	0.00461766	yes
NCU09659	nut-1	5'-nucleotidase		Sulfur starvation regulon	320.875	149.087	-1.10586	5e-05	0.000851783	yes	156.239	320.875	1.03826	5e-05	0.000851783	yes
NCU09678		MFS transporter	CYS-3 bound and regulated	Sulfur starvation regulon	45.2327	1.40068	-5.01317	5e-05	0.000851783	yes	0.997441	45.2327	5.50299	5e-05	0.000851783	yes
NCU09679		hypothetical protein	CYS-3 bound and regulated		12.0189	5.69913	-1.07649	5e-05	0.000851783	yes	6.04133	12.0189	0.992369	5e-05	0.000851783	yes
NCU09767		membrane transporter		Sulfur starvation regulon	21.6462	1.83522	-3.56009	5e-05	0.000851783	yes	1.39048	21.6462	3.96046	5e-05	0.000851783	yes
NCU09788	nuc-14	endonuclease/exonuclease/phosphatase		Sulfur starvation regulon	90.9483	17.9629	-2.34003	0.00015	0.00225172	yes	15.8171	90.9483	2.52356	0.0002	0.00288609	yes
NCU09800	tdo-5	taurine dioxygenase	CYS-3 bound and regulated	Sulfur starvation regulon	456.049	3.37885	-7.07651	5e-05	0.000851783	yes	7.65344	456.049	5.89694	5e-05	0.000851783	yes
NCU09882	mcp-1	metacaspase-1A		Sulfur starvation regulon	52.6354	25.0589	-1.07071	5e-05	0.000851783	yes	26.0196	52.6354	1.01643	5e-05	0.000851783	yes
NCU09909	urt	urea active transporter		Sulfur starvation regulon	16.9222	6.34395	-1.41547	5e-05	0.000851783	yes	3.83804	16.9222	2.14048	5e-05	0.000851783	yes
NCU09992	spr-9	serine peptidase		Sulfur starvation regulon	378.577	128.017	-1.56425	5e-05	0.000851783	yes	96.4658	378.577	1.9725	5e-05	0.000851783	yes
NCU10015,NCU15835	mox-7; N/A	methanesulfonate monooxygenase; hypothetical protein	CYS-3 bound and regulated	Sulfur starvation regulon	186.798	26.6015	-2.81189	5e-05	0.000851783	yes	27.6049	186.798	2.75848	5e-05	0.000851783	yes
NCU10029	pmsr-1	peptide methionine sulfoxide reductase msrA	CYS-3 bound and regulated	Sulfur starvation regulon	134.079	33.2751	-2.01057	5e-05	0.000851783	yes	46.2806	134.079	1.5346	5e-05	0.000851783	yes
NCU10512		DUF895 domain membrane protein	CYS-3 bound and regulated	Sulfur starvation regulon	103.842	3.6767	-4.81984	5e-05	0.000851783	yes	6.60112	103.842	3.97554	5e-05	0.000851783	yes
NCU10521	gst-4	glutathione S-transferase-4	CYS-3 bound and regulated		25.1489	6.48356	-1.95564	5e-05	0.000851783	yes	36.324	25.1489	-0.530427	5e-05	0.000851783	yes
NCU11050		DUF455 domain-containing protein			12.3058	28.5309	1.21318	5e-05	0.000851783	yes	17.916	12.3058	-0.541908	5e-05	0.000851783	yes
NCU11201	emp-10	phosphoglycerate mutase	CYS-3 bound and regulated	Sulfur starvation regulon	17.6169	7.63365	-1.20651	5e-05	0.000851783	yes	5.78052	17.6169	1.60769	5e-05	0.000851783	yes
NCU11365		aminotransferase			43.4495	92.7347	1.09377	5e-05	0.000851783	yes	54.4763	43.4495	-0.326289	0.00445	0.0354054	yes
NCU16013,NCU16014,NCU16015	cob; bl1; bl3	cytochrome b; group I intron endonuclease; laglidadg endonuclease			9.18422	20.5079	1.15895	5e-05	0.000851783	yes	13.65	9.18422	-0.571666	0.0022	0.0205065	yes
NCU16025,NCU16026	atp-6; N/A	ATPase subunit 6; laglidadg endonuclease			55.4539	111.31	1.00522	5e-05	0.000851783	yes	63.6453	55.4539	-0.198763	0.16595	0.429711	no
NCU16350		hypothetical protein			4.126	11.0729	1.42422	5e-05	0.000851783	yes	9.18703	4.126	-1.15485	5e-05	0.000851783	yes
NCU16941		hypothetical protein	CYS-3 bound and regulated	Sulfur starvation regulon	11.1755	5.42576	-1.04244	0.0005	0.00619562	yes	5.15296	11.1755	1.11686	0.0002	0.00288609	yes
NCU16992	mfa-1	mating factor a-1			101.07	26.8181	-1.91408	5e-05	0.000851783	yes	108.369	101.07	-0.100596	0.44285	0.725999	no

## Sheet: 24uM sulfate WT vs cys-3-
Gene	Locus	Annotation	Bound by CYS-3	Sulfur starvation regulon	CYS-3 sulfur starvation regulon	Wild type 24mM sulfate FPKM	cys-3- 24mM sulfate FPKM	log2(fold_change) 24mM sulfate wild type vs cys-3-	p-value 24mM sulfate wild type vs cys-3-	q-value 24mM sulfate wild type vs cys-3-	Stat. sig? 24mM sulfate wild type vs cys-3-
NCU01985	cys-11	cysteine-11	CYS-3 bound and regulated		CYS-3 sulfur starvation regulon	222.212	99.0749	-1.16534	5e-05	0.000851783	yes
NCU02005	cys-5	phosphoadenosine phosphosulfate reductase	CYS-3 bound and regulated	Sulfur starvation regulon	CYS-3 sulfur starvation regulon	30.8539	3.0985	-3.31581	5e-05	0.000851783	yes
NCU03235	cys-13	sulfate permease II	CYS-3 bound and regulated	Sulfur starvation regulon	CYS-3 sulfur starvation regulon	10.3719	1.55862	-2.73434	5e-05	0.000851783	yes
NCU04077	cys-2	cysteine-2		Sulfur starvation regulon	CYS-3 sulfur starvation regulon	63.1736	15.2043	-2.05484	5e-05	0.000851783	yes
NCU04942	aap-7	methionine permease	CYS-3 bound and regulated	Sulfur starvation regulon	CYS-3 sulfur starvation regulon	40.4207	10.9166	-1.88856	5e-05	0.000851783	yes
NCU06625	cys-22	cysteine dioxygenase			CYS-3 sulfur starvation regulon	22.4829	65.0204	1.53207	5e-05	0.000851783	yes
NCU08457	eas	easily wettable				11.9782	29.4185	1.29632	5e-05	0.000851783	yes
NCU10521	gst-4	glutathione S-transferase-4	CYS-3 bound and regulated		CYS-3 sulfur starvation regulon	36.324	9.98506	-1.86308	5e-05	0.000851783	yes
NCU16018		NADH dyhydrogenase subunit 1				5.22491	10.9322	1.0651	5e-05	0.000851783	yes
NCU16023		hypothetical protein				6.70895	14.9909	1.15993	0.0001	0.00157595	yes
NCU16992	mfa-1	mating factor a-1			CYS-3 sulfur starvation regulon	108.369	30.7079	-1.81927	5e-05	0.000851783	yes
