# Supplementary material for: Aspects of the Neurospora crassa Sulfur Starvation Response Are Revealed by Transcriptional Profiling and DNA Affinity Purification Sequencing
Source: mSphere. 2021 Sep 15;6(5):e00564-21. doi: 10.1128/mSphere.00564-21 (PMC8550094; doi:10.1128/mSphere.00564-21)
Supplement: DATA SET S2 [file msphere.00564-21-sd002.xlsx]

## Sheet: CYS-3
Gene	Annotation	Negative Log10(q-value)	Fold enrichment	Distance to ATG (bp)	Confirmed by differential expression data
NCU00147	ARD/ARD family protein	91.7604	14.5007	367	Yes
NCU00175	hypothetical protein	120.003	16.0237	2091	Yes
NCU00549	glutathione transferase omega-1	74.7801	13.2401	66	Yes
NCU00799	homocysteine S-methyltransferase	62.8272	10.5799	150	Yes
NCU00847	hypothetical protein	237.859	27.0161	241	Yes
NCU00904	D-lactate dehydrogenase	89.6789	13.6631	105	Yes
NCU01055	chromate ion transporter	173.523	20.395	352	Yes
NCU01057	taurine catabolism dioxygenase TauD	409.096	37.6899	506	Yes
NCU01095	MFS drug transporter	256.82	26.958	350	Yes
NCU01652	O-acetylhomoserine	20.5445	5.73154	798	Yes
NCU01985	cysteine-11	12.9957	4.11664	1246	Yes
NCU02005	phosphoadenosine phosphosulfate reductase	35.315	6.39743	517	Yes
NCU02196	taurine catabolism dioxygenase TauD	419.675	31.6468	237	Yes
NCU02603	oxidoreductase	151.819	16.757	422	Yes
NCU02657	ethionine resistant-1	51.8068	9.54823	1242	Yes
NCU02727	glycine cleavage system T protein	37.6964	7.4722	2308	Yes
NCU03235	sulfate permease II	415.918	34.9692	1443	Yes
NCU03696	nitroreductase	373.201	30.8406	1409	Yes
NCU03963	nicotinic acid-7	6.84825	3.54067	2209	Yes
NCU04433	cysteine-14	86.2482	12.9877	1334	Yes
NCU04435	general amino acid permease AGP3	214.661	25.6787	805	Yes
NCU04452	menadione-induced gene-3	21.0817	5.76427	2468	Yes
NCU04942	methionine permease	143.529	20.2247	709	Yes
NCU05079	MFS peptide transporter	32.558	7.66254	1598	Yes
NCU05156	hypothetical protein	40.8765	7.73176	371	Yes
NCU05884	MFS transporter Seo1	344.587	32.7533	998	Yes
NCU05885	flavin-binding monooxygenase	344.587	32.7533	505	Yes
NCU05886	DUF895 domain membrane protein	33.1569	6.63621	491	Yes
NCU05887	oxidoreductase	316.855	33.6815	610	Yes
NCU05888	dibenzothiophene desulfurization enzyme A	316.855	33.6815	590	Yes
NCU05908	hypothetical protein	19.1859	6.11723	2778	Yes
NCU06031	rehydrin	86.3516	12.1601	853	Yes
NCU06041	aryl sulfatase-1	397.144	40.0296	377	Yes
NCU06080	hypothetical protein	195.03	23.8334	373	Yes
NCU06112	glutamate decarboxylase	39.2409	7.85358	528	Yes
NCU06337	hypothetical protein	216.417	25.6089	310	Yes
NCU06945	hypothetical protein	20.2728	5.65549	370	Yes
NCU07046	hypothetical protein	56.9808	9.91763	571	Yes
NCU07401	hypothetical protein	252.945	23.3888	135	Yes
NCU07402	pyridoxal reductase	252.945	23.3888	760	Yes
NCU07609	MFS transporter	123.022	19.1283	1322	Yes
NCU07610	taurine dioxygenase	123.022	19.1283	550	Yes
NCU07754	methionine permease	143.338	15.0799	314	Yes
NCU07819	alpha-ketoglutarate-dependent taurine dioxygenase	83.1797	8.70482	770	Yes
NCU07820	pantothenate transporter	83.1797	8.70482	388	Yes
NCU07821	dimethylaniline monooxygenase	83.1797	8.70482	2918	Yes
NCU07821	dimethylaniline monooxygenase	355.293	37.3227	254	Yes
NCU07928	hypothetical protein	481.601	40.3049	402	Yes
NCU08044	oxidoreductase	41.8073	7.82598	360	Yes
NCU08364	choline sulfatase	222.402	16.7275	350	Yes
NCU08432	hypothetical protein	14.3094	4.28795	926	Yes
NCU08563	sulfur control-2	272.664	33.993	1561	Yes
NCU08563	sulfur control-2	15.6155	5.23443	153	Yes
NCU08739	endothiapepsin	36.2911	7.96324	2557	Yes
NCU08880	neutral amino acid permease	169.851	18.9439	804	Yes
NCU09039	hypothetical protein	349.339	32.8212	1650	Yes
NCU09039	hypothetical protein	29.1231	6.71711	1016	Yes
NCU09230	cysteine-16	438.883	43.5836	383	Yes
NCU09678	MFS transporter	260.292	25.7551	399	Yes
NCU09679	hypothetical protein	260.292	25.7551	1158	Yes
NCU09800	taurine dioxygenase	73.0943	11.5695	378	Yes
NCU10015	methanesulfonate monooxygenase	405.515	46.4468	311	Yes
NCU10029	peptide methionine sulfoxide reductase msrA	78.0383	13.6609	115	Yes
NCU10512	DUF895 domain membrane protein	49.2024	7.7779	740	Yes
NCU10521	glutathione S-transferase-4	327.781	28.4482	114	Yes
NCU11201	phosphoglycerate mutase	142.119	18.2258	311	Yes
NCU16941	hypothetical protein	260.292	25.7551	2858	Yes
NCU00013	hypothetical protein	27.7482	5.73649	607	No
NCU00014	hypothetical protein	27.7482	5.73649	1053	No
NCU00072	hypothetical protein	20.2869	5.65958	1435	No
NCU00126	hypothetical protein	16.0057	4.71674	2745	No
NCU00127	hypothetical protein	16.0057	4.71674	1620	No
NCU00134	exportin-T	8.60608	3.8753	1491	No
NCU00135	phosphatidyl synthase	6.55833	3.29262	2173	No
NCU00148	short chain dehydrogenase/reductase	91.7604	14.5007	807	No
NCU00176	hypothetical protein	120.003	16.0237	1227	No
NCU00181	peptidyl-prolyl cis-trans isomerase-like 2	119.585	16.1214	2328	No
NCU00188	autophagy protein-1	38.5881	7.96271	1038	No
NCU00188	autophagy protein-1	60.6029	8.79861	2393	No
NCU00189	hypothetical protein	38.5881	7.96271	2054	No
NCU00189	hypothetical protein	60.6029	8.79861	699	No
NCU00209	hypothetical protein	25.1757	5.94159	2437	No
NCU00231	hypothetical protein	19.9246	5.05883	2313	No
NCU00262	hypothetical protein	101.264	13.4791	883	No
NCU00287	hypothetical protein	19.501	5.56309	434	No
NCU00288	hypothetical protein	19.501	5.56309	1400	No
NCU00334	3' exoribonuclease	28.5406	7.39527	957	No
NCU00519	ribulose-phosphate 3-epimerase	133.056	15.166	2862	No
NCU00575	glucokinase	77.7999	9.97652	2631	No
NCU00589	auxin Efflux Carrier superfamily	9.74375	4.12932	1080	No
NCU00591	methylcrotonoyl-CoA carboxylase subunit alpha	174.479	23.7251	2525	No
NCU00608	AMP-binding enzyme	11.8296	4.40063	1387	No
NCU00628	hypothetical protein	22.9808	6.17611	1733	No
NCU00711	multidrug resistance protein fnx1	18.3169	5.57522	1472	No
NCU00727	hypothetical protein	32.6567	7.84687	1602	No
NCU00728	hypothetical protein	14.2591	4.71738	829	No
NCU00729	hypothetical protein	14.2591	4.71738	1872	No
NCU00740	hypothetical protein	50.2065	10.3808	821	No
NCU00741	gliotoxin biosynthesis protein GliK	50.2065	10.3808	196	No
NCU00780	D-lactate dehydrogenase	57.0763	9.35103	311	No
NCU00792	branched-chain-amino-acid aminotransferase	13.002	4.87681	1978	No
NCU00800	hypothetical protein	62.8272	10.5799	524	No
NCU00863	transcriptional regulator	28.9263	7.35691	2643	No
NCU00865	oxalate decarboxylase oxdC	216.809	24.0847	1261	No
NCU00866	DUF1275 domain-containing protein	216.809	24.0847	51	No
NCU00866	DUF1275 domain-containing protein	28.9263	7.35691	1884	No
NCU00867	hypothetical protein	45.1418	9.44435	758	No
NCU00868	hypothetical protein	45.1418	9.44435	320	No
NCU00869	hypothetical protein	45.1418	9.44435	1728	No
NCU00877	hypothetical protein	13.2579	4.62755	2265	No
NCU00878	hypothetical protein	13.2579	4.62755	311	No
NCU00879	WD domain-containing protein	227.556	26.4918	2236	No
NCU00897	Sin3 complex subunit	21.2532	4.78788	2063	No
NCU00923	topogenesis of outer membrane beta barrel protein 37	69.9022	11.6321	324	No
NCU00923	topogenesis of outer membrane beta barrel protein 37	26.6114	6.08017	2033	No
NCU00934	hypothetical protein	44.6499	7.38532	1463	No
NCU00955	monooxygenase	13.6477	4.20229	2813	No
NCU00983	integral membrane protein	14.1776	5.14143	2560	No
NCU01021	eukaryotic translation initiation factor 3 subunit EifCf	36.0136	7.85102	2983	No
NCU01024	hypothetical protein	36.0136	7.85102	2365	No
NCU01054	hypothetical protein	173.523	20.395	1712	No
NCU01064	hypothetical protein	11.2607	4.05721	243	No
NCU01071	hypothetical protein	14.9802	4.3736	10	No
NCU01077	hypothetical protein	9.51943	4.26154	1460	No
NCU01096	hypothetical protein	28.9408	7.21055	959	No
NCU01119	lanosterol synthase	18.9893	5.77929	2692	No
NCU01121	hypothetical protein	18.9893	5.77929	1116	No
NCU01124	hypothetical protein	69.9047	10.6525	1798	No
NCU01158	hypothetical protein	57.0073	10.2479	2770	No
NCU01161	actin polymerization protein Bzz1	57.0073	10.2479	2401	No
NCU01162	glycolipid-anchored surface protein 5	15.1928	4.88339	1290	No
NCU01188	ubiquitin conjugating enzyme	20.0053	5.58144	2138	No
NCU01220	BAG domain-containing protein	12.0731	4.1136	2733	No
NCU01255	mitochondrial dynamin GTPase	198.594	20.9392	1414	No
NCU01256	glutamine amidotransferase	198.594	20.9392	522	No
NCU01290	centromere/microtubule-binding protein CBF5	100.876	14.5539	1888	No
NCU01307	hypothetical protein	291.296	29.0768	577	No
NCU01307	hypothetical protein	113.437	14.1554	1919	No
NCU01308	hypothetical protein	14.0847	4.16617	1162	No
NCU01308	hypothetical protein	19.681	5.28206	1779	No
NCU01309	hypothetical protein	14.0847	4.16617	675	No
NCU01309	hypothetical protein	19.681	5.28206	58	No
NCU01379	serine/threonine protein kinase-18	20.7454	5.92322	549	No
NCU01380	hypothetical protein	15.3765	4.93649	1419	No
NCU01389	mitogen-activated protein kinase organizer 1	14.0847	4.08765	1526	No
NCU01454	mitochondrial hydrolase	71.2778	12.2557	42	No
NCU01455	signal recognition particle protein	71.2778	12.2557	1275	No
NCU01483	hypothetical protein	32.4511	7.9466	2451	No
NCU01510	meiotically up-regulated 190 protein	44.1181	7.7141	999	No
NCU01547	regulatory particle, non-ATPase-like-8	64.442	10.8205	870	No
NCU01549	hypothetical protein	64.442	10.8205	2038	No
NCU01555	hypothetical protein	52.6934	8.26843	3	No
NCU01597	hypothetical protein	26.7629	5.80965	793	No
NCU01598	methyltransferase	26.7629	5.80965	262	No
NCU01606	ATP synthase subunit 5	20.0493	5.18039	1569	No
NCU01635	histone H3	56.6074	7.93309	2728	No
NCU01678	amine oxidase	39.9512	7.63754	2499	No
NCU01758	YdiU domain-containing protein	85.2289	12.0658	694	No
NCU01759	menadione-induced gene-5	85.2289	12.0658	509	No
NCU01809	AAA family ATPase/60S ribosome export protein Rix7	11.0973	3.85968	2486	No
NCU01815	hypothetical protein	41.6712	6.53218	616	No
NCU01816	allantoicase-l	41.6712	6.53218	749	No
NCU01817	DIL and Ankyrin domain-containing protein	41.6712	6.53218	2997	No
NCU01829	hypothetical protein	15.7407	4.9363	2298	No
NCU01850	peroxin 16	40.0644	8.66779	2480	No
NCU01851	hypothetical protein	15.3408	5.03462	2962	No
NCU01852	arsenical-resistance protein	71.266	11.8058	935	No
NCU01862	SWIRM domain-containing protein FUN19	6.32162	3.44661	2999	No
NCU01863	hypothetical protein	6.32162	3.44661	900	No
NCU01901	hypothetical protein	47.9813	8.73729	2946	No
NCU01903	pigment biosynthesis protein Ayg1	47.9813	8.73729	2010	No
NCU01905	sorbitol dehydrogenase	20.4138	5.47261	1174	No
NCU01916	mitochondrial carrier protein RIM2	8.70047	3.73398	522	No
NCU01927	hypothetical protein	19.3384	5.88703	1601	No
NCU01929	PAB-dependent poly(A)-specific ribonuclease subunit pan-3	19.3384	5.88703	2685	No
NCU01968	MFS transporter	40.8434	7.7238	2205	No
NCU01969	hypothetical protein	40.8434	7.7238	559	No
NCU02004	phosphoserine phosphatase	35.315	6.39743	1572	No
NCU02006	hypothetical protein	18.7182	5.23778	2833	No
NCU02007	iron-sulfur cluster biosynthesis protein Isd11	18.7182	5.23778	1100	No
NCU02029	hypothetical protein	17.4102	4.55875	1148	No
NCU02074	endoplasmic oxidoreductin-1	16.7983	5.35898	1570	No
NCU02076	eukaryotic translation initiation factor 4E	18.3477	5.35063	1644	No
NCU02095	hypothetical protein	9.88247	3.68837	279	No
NCU02118	palmitoyltransferase PFA4	41.0542	8.78483	2002	No
NCU02120	hypothetical protein	89.5307	13.6253	1402	No
NCU02172	hypothetical protein	30.1374	5.97204	2774	No
NCU02195	high affinity methionine permease	419.675	31.6468	2503	No
NCU02195	high affinity methionine permease	400.747	42.5903	576	No
NCU02219	hypothetical protein	19.1976	5.59326	2853	No
NCU02285	hypothetical protein	20.7454	5.92322	1512	No
NCU02297	hypothetical protein	368.849	29.2606	73	No
NCU02302	phosphatidylserine decarboxylase	15.3887	5.04893	2261	No
NCU02303	hypothetical protein	15.3887	5.04893	1205	No
NCU02305	decaprenyl-diphosphate synthase subunit 1	15.3887	5.04893	947	No
NCU02322	mannose-6-phosphate isomerase	12.8234	4.93805	195	No
NCU02323	hypothetical protein	12.8234	4.93805	2189	No
NCU02329	hypothetical protein	35.7176	7.8057	217	No
NCU02336	capsule associated protein	19.8503	4.64293	34	No
NCU02348	mutagen sensitive-25	17.9416	5.23704	326	No
NCU02348	mutagen sensitive-25	17.9416	5.23704	430	No
NCU02382	hypothetical protein	128.829	16.8612	2272	No
NCU02402	hypothetical protein	14.0847	4.16617	2471	No
NCU02424	DnaJ and TPR domain-containing protein	431.756	37.146	2398	No
NCU02432	DnaJ domain-containing protein	81.7768	12.8604	1702	No
NCU02493	proteasome component C1	63.5492	7.98108	909	No
NCU02507	hypothetical protein	11.1921	4.30516	1385	No
NCU02509	60S ribosomal protein L11	11.1921	4.30516	562	No
NCU02521	hypothetical protein	111.358	10.721	439	No
NCU02525	hypothetical protein	40.3822	8.14458	1040	No
NCU02540	meiotic expression up-regulated protein 14	20.1878	5.64086	2641	No
NCU02540	meiotic expression up-regulated protein 14	20.1878	5.64086	2817	No
NCU02542	embden-meyerhof pathway-1	20.1878	5.64086	1811	No
NCU02585	aspartyl-tRNA synthetase	14.4779	5.24131	46	No
NCU02586	ENTH domain-containing protein	14.4779	5.24131	1888	No
NCU02622	hypothetical protein	12.3531	4.03099	310	No
NCU02624	cytochrome P450 51	28.9891	6.68211	1061	No
NCU02637	hypothetical protein	58.7516	10.8915	110	No
NCU02638	hypothetical protein	58.7516	10.8915	2488	No
NCU02650	regulatory particle, non-ATPase-like-5	42.7696	9.28077	502	No
NCU02658	ATP binding protein	51.8068	9.54823	576	No
NCU02673	hypothetical protein	8.78451	3.68033	525	No
NCU02694	hypothetical protein	181.624	22.3828	2540	No
NCU02729	transducin family protein	37.6964	7.4722	1803	No
NCU02748	rRNA-processing protein utp23	8.68465	3.97557	1730	No
NCU02765	RNA binding protein	15.5823	5.10699	1062	No
NCU02772	hypothetical protein	173.924	21.6317	1821	No
NCU02773	hypothetical protein	173.924	21.6317	95	No
NCU02791	hypothetical protein	22.6973	5.97364	2814	No
NCU02837	pre-mRNA branch site protein p14	74.8621	10.455	1310	No
NCU02838	hypothetical protein	74.8621	10.455	910	No
NCU02853	C2H2 type zinc finger domain-containing protein	47.8976	8.85966	42	No
NCU02855	glycosylhydrolase family 11-1	136.414	16.3999	1697	No
NCU02869	hypothetical protein	16.0168	4.81312	1219	No
NCU02928	hypothetical protein	75.8613	13.78	2513	No
NCU02962	hypothetical protein	23.6973	5.4871	2104	No
NCU02977	DUF887 domain-containing protein	166.455	18.0285	2825	No
NCU03011	hypothetical protein	22.5903	5.61291	25	No
NCU03111	hypothetical protein	39.5594	8.21868	2204	No
NCU03112	NADH-cytochrome b5 reductase 2	39.5594	8.21868	237	No
NCU03151	peroxisomal membrane protein	68.8496	8.68576	448	No
NCU03152	DUF1348 domain-containing protein	68.8496	8.68576	731	No
NCU03191	rab protein geranylgeranyltransferase component A	52.9574	9.52961	630	No
NCU03271	hypothetical protein	39.3465	6.91423	2480	No
NCU03273	NF-X1 finger transcription factor	39.3465	6.91423	39	No
NCU03280	NUDIX domain-containing protein	211.65	23.1043	700	No
NCU03307	hypothetical protein	9.55501	3.99229	697	No
NCU03308	hypothetical protein	9.55501	3.99229	235	No
NCU03312	CorA family metal ion transporter	16.9094	4.1767	1665	No
NCU03313	hypothetical protein	16.9094	4.1767	831	No
NCU03325	triacylglycerol lipase	19.501	5.4502	875	No
NCU03334	hypothetical protein	11.6718	4.35329	2837	No
NCU03336	hypothetical protein	11.6718	4.35329	1006	No
NCU03372	nonspecific lipid-transfer protein	15.2988	4.62252	1521	No
NCU03373	hypothetical protein	15.2988	4.62252	339	No
NCU03374	hypothetical protein	15.2988	4.62252	532	No
NCU03380	ATP-dependent rRNA helicase spb-4	32.7665	6.88379	2558	No
NCU03471	DUF6 domain-containing protein	11.4888	4.29863	835	No
NCU03472	hypothetical protein	17.6019	5.60721	2184	No
NCU03474	hypothetical protein	47.7077	9.15841	2717	No
NCU03478	hypothetical protein	54.9092	9.71114	1519	No
NCU03479	endoribonuclease ysh-1	43.6729	9.73738	160	No
NCU03480	hypothetical protein	43.6729	9.73738	825	No
NCU03527	hypothetical protein	168.648	21.1315	2213	No
NCU03535	hypothetical protein	14.7321	4.24468	1354	No
NCU03590	hypothetical protein	18.8693	5.87405	970	No
NCU03617	haloacid dehalogenase	107.857	14.8344	389	No
NCU03618	integral membrane protein	107.857	14.8344	1462	No
NCU03635	60S ribosomal protein L38	51.0553	7.93494	2327	No
NCU03638	hypothetical protein	51.0553	7.93494	1611	No
NCU03638	hypothetical protein	23.1451	5.18688	548	No
NCU03679	hypothetical protein	15.4918	3.89825	2263	No
NCU03768	lysophospholipase	56.2656	8.90466	915	No
NCU03769	nucleosome assembly factor-2	56.2656	8.90466	1287	No
NCU03774	hypothetical protein	37.2111	7.35488	1239	No
NCU03775	hypothetical protein	37.2111	7.35488	512	No
NCU03776	ABC multidrug transporter	37.2111	7.35488	1903	No
NCU03857	tricarboxylic acid-5	8.15295	3.71096	2212	No
NCU03875	chromatin remodelling factor 4-1	8.00561	4.04623	773	No
NCU03909	transcription initiation factor TFIIE	95.26	14.9309	2088	No
NCU03915	hypothetical protein	61.4616	9.34153	414	No
NCU03922	hydroxymethylglutaryl-CoA synthase	47.005	8.63918	1596	No
NCU03931	all development altered-5	12.165	4.40332	1985	No
NCU03948	amidohydrolase 3	232.722	23.5606	1663	No
NCU04001	female fertility-7	28.6046	6.70646	15	No
NCU04033	covalently-linked cell wall protein	21.5661	6.0231	2756	No
NCU04060	hypothetical protein	24.0302	6.09765	2712	No
NCU04061	hypothetical protein	24.0302	6.09765	259	No
NCU04081	GTP binding protein	17.2934	4.95874	72	No
NCU04082	hypothetical protein	17.2934	4.95874	376	No
NCU04083	hypothetical protein	17.2934	4.95874	2624	No
NCU04100	vacuolar sorting protein 1	119.557	18.3715	1824	No
NCU04153	pseudouridine synthase	13.1836	3.7729	1294	No
NCU04232	hypothetical protein	26.464	7.38714	787	No
NCU04249	hypothetical protein	161.458	19.5831	1812	No
NCU04284	hypothetical protein	18.7662	5.46926	2689	No
NCU04286	hypothetical protein	467.251	44.9832	2303	No
NCU04314	hypothetical protein	14.1894	4.90855	844	No
NCU04314	hypothetical protein	14.1894	4.90855	913	No
NCU04315	dre-2	14.1894	4.90855	2270	No
NCU04336	60S ribosomal protein L19	6.08944	3.36825	1678	No
NCU04338	histone h4-2	6.08944	3.36825	1703	No
NCU04348	ribosome biogenesis protein	129.707	17.0756	733	No
NCU04360	hypothetical protein	246.879	25.3732	1542	No
NCU04362	pre-mRNA-splicing factor cwc-26	246.879	25.3732	1902	No
NCU04371	FK506-resistant-3	8.67603	3.26588	1669	No
NCU04384	hypothetical protein	131.773	18.0271	370	No
NCU04385	leucine-2	34.2288	7.99251	2602	No
NCU04415	hypothetical protein	21.2532	4.78788	793	No
NCU04436	hypothetical protein	49.735	9.37631	723	No
NCU04468	proline-specific permease	23.4991	6.60146	53	No
NCU04476	hypothetical protein	32.5089	8.13253	2313	No
NCU04478	phospholipase D active site-containing protein	116.177	14.5844	606	No
NCU04545	hypothetical protein	18.0998	4.63726	2035	No
NCU04570	NIMA interactive protein	49.6772	8.8673	2833	No
NCU04578	ATP-dependent Clp protease proteolytic subunit 1	91.1206	14.328	2551	No
NCU04598	hypothetical protein	51.3396	9.42835	2355	No
NCU04606	pre-mRNA splicing factor	34.4602	7.57461	1709	No
NCU04608	hypothetical protein	34.4602	7.57461	2960	No
NCU04628	hypothetical protein	27.236	7.30731	1253	No
NCU04633	RING finger protein	25.6855	5.5685	672	No
NCU04667	hypothetical protein	20.5247	5.6112	1272	No
NCU04667	hypothetical protein	16.7438	4.91123	415	No
NCU04669	hypothetical protein	51.4038	8.86239	349	No
NCU04670	hypothetical protein	51.4038	8.86239	1675	No
NCU04689	hypothetical protein	17.2871	5.77381	439	No
NCU04697	cyanide hydratase	440.333	43.9628	2090	No
NCU04725	N-acetylglucosamine-6-phosphate deacetylase	43.546	7.85644	949	No
NCU04730	quelling-defective-2	151.017	12.4736	2462	No
NCU04734	hypothetical protein	15.8005	5.0603	2293	No
NCU04750	hypothetical protein	307.06	27.1395	2169	No
NCU04784	hypothetical protein	72.1408	12.9024	2807	No
NCU04822	hypothetical protein	8.28843	3.6705	2258	No
NCU04840	autophagy protein Atg13	38.2074	8.30422	1023	No
NCU04874	alternative oxidase-3	74.2031	11.6728	2346	No
NCU04894	hypothetical protein	177.628	24.0616	1923	No
NCU04896	hypothetical protein	32.3905	7.61447	307	No
NCU04925	hypothetical protein	17.7541	4.80187	1705	No
NCU04926	hypothetical protein	53.3869	9.05083	1951	No
NCU05007	spindle poison sensitivity protein Scp3	60.1607	9.59093	1138	No
NCU05010	hypothetical protein	111.907	14.3271	73	No
NCU05032	60S ribosomal protein L40	21.044	6.01167	2914	No
NCU05034	hypothetical protein	21.044	6.01167	2064	No
NCU05076	hypothetical protein	49.3995	9.78247	1483	No
NCU05078	protein-beta-aspartate methyltransferase	49.3995	9.78247	1925	No
NCU05141	hypothetical protein	24.9698	5.99891	1620	No
NCU05157	cation diffusion facilitator 10	22.772	5.65894	330	No
NCU05200	Pro-apoptotic serine protease nma-111	13.5171	4.09582	2008	No
NCU05237	hypothetical protein	117.744	17.3761	2544	No
NCU05272	TBC domain-containing protein	172.394	20.3451	2944	No
NCU05292	DNA damage-inducible protein 1	57.8869	10.4796	58	No
NCU05300	hypothetical protein	114.211	17.9488	1872	No
NCU05300	hypothetical protein	13.2344	4.83596	1146	No
NCU05302	GTP-binding protein Obg	421.153	36.0917	2818	No
NCU05338	hypothetical protein	356.833	38.3502	973	No
NCU05340	alkanesulfonate monooxygenase	356.833	38.3502	346	No
NCU05341	hypothetical protein	8.6813	3.38101	846	No
NCU05385	hypothetical protein	17.7541	4.80187	175	No
NCU05386	hypothetical protein	17.7541	4.80187	1801	No
NCU05394	MFS transporter	24.4223	5.7568	2815	No
NCU05395	hypothetical protein	24.4223	5.7568	948	No
NCU05481	hypothetical protein	35.1017	8.08868	742	No
NCU05498	hypothetical protein	21.5525	5.55775	2313	No
NCU05534	hypothetical protein	70.6677	10.1124	1713	No
NCU05576	hypothetical protein	69.6296	10.0268	2262	No
NCU05577	glycosylhydrolase family 3-5	69.6296	10.0268	557	No
NCU05601	cytochrome-2	43.2046	8.89818	1398	No
NCU05603	hypothetical protein	74.0795	11.4755	2398	No
NCU05622	arginine-15	88.6077	12.3485	1404	No
NCU05623	translocase of mitochondrial inner membrane 17	88.6077	12.3485	1563	No
NCU05625	hypothetical protein	43.3819	8.48615	959	No
NCU05634	hypothetical protein	29.2598	7.15713	2795	No
NCU05635	hypothetical protein	29.2598	7.15713	445	No
NCU05703	hypothetical protein	7.07044	3.14546	1639	No
NCU05720	chitin synthase export chaperone	14.9786	4.82207	2825	No
NCU05759	hypothetical protein	11.0907	4.57923	1469	No
NCU05781	mitotic spindle checkpoint component MAD2	16.419	4.73428	408	No
NCU05782	ATP-dependent RNA helicase dbp-3	16.419	4.73428	2496	No
NCU05814	hypothetical protein	40.4878	8.17209	252	No
NCU05831	hypothetical protein	15.2464	5.00625	71	No
NCU05837	vacuolar protein sorting-associated protein 13a	49.3994	9.95886	2077	No
NCU05839	hypothetical protein	14.4913	5.12027	755	No
NCU05883	xenobiotic compound monooxygenase	139.424	17.7803	282	No
NCU05896	SesB	7.05892	3.30345	2747	No
NCU05907	hypothetical protein	19.1859	6.11723	1570	No
NCU05923	cellobiose dehydrogenase	67.7793	10.4641	837	No
NCU05954	hypothetical protein	311.511	25.5225	941	No
NCU05999	CaaX farnesyltransferase beta subunit Ram1	10.6291	4.13604	1584	No
NCU06040	hypothetical protein	397.144	40.0296	442	No
NCU06068	colonial-25	20.0053	5.58144	1303	No
NCU06070	hypothetical protein	20.0053	5.58144	2116	No
NCU06081	hypothetical protein	195.03	23.8334	2413	No
NCU06110	thiazole biosynthetic enzyme	7.0541	3.2601	1640	No
NCU06111	GTPase Ras2p	39.2409	7.85358	2784	No
NCU06171	actin cytoskeleton-regulatory complex protein	22.3161	6.38053	1185	No
NCU06180	hypothetical protein	96.6149	13.008	1777	No
NCU06204	hypothetical protein	15.8969	5.08866	1228	No
NCU06228	hypothetical protein	100.003	13.6086	2863	No
NCU06287	hypothetical protein	14.5999	4.5283	1398	No
NCU06299	hypothetical protein	23.7992	6.15562	1168	No
NCU06351	phytase-1	51.9401	9.12971	1276	No
NCU06381	GPI-anchored cell wall beta-1,3-endoglucanase EglC	13.3295	4.54901	2780	No
NCU06385	hypothetical protein	70.6677	10.1124	2427	No
NCU06391	hypothetical protein	66.2982	12.049	883	No
NCU06425	hypothetical protein	12.9957	4.11664	1422	No
NCU06457	asparaginyl-tRNA synthetase	41.4471	8.27678	1847	No
NCU06487	hypothetical protein	15.5145	5.20307	72	No
NCU06506	hypothetical protein	16.8619	5.50246	876	No
NCU06518	NADH-cytochrome b5 reductase 2	15.7068	4.92676	1720	No
NCU06519	multidrug transporter	15.7068	4.92676	23	No
NCU06520	ATP-dependent RNA helicase dbp-7	15.7068	4.92676	2504	No
NCU06530	palmitoyl-protein thioesterase	8.71474	3.51706	2780	No
NCU06532	dihydroorotate reductase PyrE	36.7011	6.38236	2297	No
NCU06533	hypothetical protein	36.7011	6.38236	616	No
NCU06546	hypothetical protein	8.14888	3.43141	607	No
NCU06547	hypothetical protein	8.14888	3.43141	304	No
NCU06548	hypothetical protein	8.14888	3.43141	2901	No
NCU06559	3-hydroxyisobutyrate dehydrogenase	32.9282	7.61842	11	No
NCU06596	hypothetical protein	17.48	5.00933	1704	No
NCU06603	ThiJ/PfpI family protein	487.165	49.8835	879	No
NCU06618	metallopeptidase MepB	320.174	22.3652	491	No
NCU06622	U2 small nuclear ribonucleoprotein A'	98.6339	15.2001	764	No
NCU06644	hypothetical protein	7.73901	3.75231	2390	No
NCU06731	hypothetical protein	12.0521	4.27772	1431	No
NCU06734	hypothetical protein	4.47248	3.19898	987	No
NCU06735	ATP dependent RNA helicase	4.47248	3.19898	578	No
NCU06735	ATP dependent RNA helicase	129.191	18.1444	2651	No
NCU06738	protein transporter sec-31	28.4651	6.54568	1779	No
NCU06740	hypothetical protein	40.2392	8.55621	2136	No
NCU06741	cytochrome c oxidase subunit VIb	28.4651	6.54568	1654	No
NCU06743	hypothetical protein	40.2392	8.55621	1641	No
NCU06809	hormone-sensitive lipase	252.559	19.8575	2570	No
NCU06837	hypothetical protein	22.9808	6.17611	2900	No
NCU06840	hypothetical protein	236.073	26.8262	296	No
NCU06846	MFS myo-inositol transporter	12.3531	4.03099	1544	No
NCU06872	hypothetical protein	214.787	17.8385	822	No
NCU06903	hypothetical protein	171.642	21.4173	1278	No
NCU06936	hypothetical protein	261.071	27.7206	2446	No
NCU06938	hypothetical protein	261.071	27.7206	1333	No
NCU06960	enoyl-CoA hydratase/carnithine racemase	45.3396	8.69553	102	No
NCU06961	glycosylhydrolase family 28-2	45.3396	8.69553	2064	No
NCU06977	hypothetical protein	101.042	13.5984	1168	No
NCU06978	hypothetical protein	101.042	13.5984	2840	No
NCU06985	hypothetical protein	28.3887	6.64869	2426	No
NCU06986	DUF221 domain-containing protein	28.3887	6.64869	1220	No
NCU07016	hypothetical protein	11.9107	4.52731	2535	No
NCU07019	COP9 signalosome-6	26.3812	5.3677	1467	No
NCU07066	mutagen sensitive-44	86.2533	12.4652	111	No
NCU07145	hypothetical protein	210.375	21.9589	1827	No
NCU07230	hypothetical protein	91.8986	13.8432	1685	No
NCU07238	hypothetical protein	14.5999	4.5283	99	No
NCU07239	hypothetical protein	14.5999	4.5283	2115	No
NCU07245	hypothetical protein	62.0897	13.8256	2554	No
NCU07316	hypothetical protein	25.2599	5.65841	2323	No
NCU07317	hypothetical protein	19.175	5.46388	2272	No
NCU07336	hypothetical protein	34.3274	6.68626	2992	No
NCU07336	hypothetical protein	21.2255	4.93404	2264	No
NCU07337	hypothetical protein	34.3274	6.68626	379	No
NCU07345	hypothetical protein	234.885	32.7802	202	No
NCU07403	secretory component protein shr3	252.945	23.3888	2980	No
NCU07409	hypothetical protein	16.1988	4.96198	2741	No
NCU07413	cytosine deaminase	47.9401	9.54738	2336	No
NCU07417	golgi apparatus membrane protein tvp38	27.6578	6.84166	1757	No
NCU07429	hypothetical protein	15.5638	4.78649	140	No
NCU07446	vacuolar membrane ATPase-4	67.6556	10.8996	2891	No
NCU07492	hypothetical protein	13.6415	4.85066	109	No
NCU07509	geranylgeranyltransferase beta subunit	20.4414	5.37628	239	No
NCU07526	hypothetical protein	58.1867	9.19542	2728	No
NCU07528	tRNA pseudouridine synthase	58.1867	9.19542	1150	No
NCU07540	hypothetical protein	58.5827	10.1612	864	No
NCU07550	triosephosphate isomerase	50.3259	9.32366	531	No
NCU07552	hypothetical protein	50.3259	9.32366	2146	No
NCU07561	hypothetical protein	147.802	17.2479	2727	No
NCU07563	hypothetical protein	147.802	17.2479	2469	No
NCU07622	hypothetical protein	73.9702	13.8974	2813	No
NCU07623	2,2-dialkylglycine decarboxylase	9.51522	4.17092	715	No
NCU07631	hypothetical protein	20.8606	5.10167	1468	No
NCU07651	hypothetical protein	48.3695	10.0247	120	No
NCU07663	GRF zinc finger domain-containing protein	15.0213	4.73474	816	No
NCU07663	GRF zinc finger domain-containing protein	90.2479	12.2383	1529	No
NCU07676	hypothetical protein	13.4737	4.6915	1766	No
NCU07705	cellulose degradation regulator-1	25.4514	6.23878	1702	No
NCU07720	MATE efflux family protein	381.18	32.9157	300	No
NCU07723	norsolorinic acid reductase	20.3532	5.68776	2415	No
NCU07725	chorismate mutase	20.3532	5.68776	1969	No
NCU07728	siderophore regulation	10.9182	4.13109	1776	No
NCU07738	hypothetical protein	19.9412	5.68887	151	No
NCU07753	hypothetical protein	24.0679	6.35734	728	No
NCU07753	hypothetical protein	7.59718	3.22397	113	No
NCU07755	tyrosyl-tRNA synthetase	143.338	15.0799	963	No
NCU07779	glucose-repressible alcohol dehydrogenase transcriptional effector	428.501	34.1811	1881	No
NCU07795	DUF1665 domain-containing protein	63.6522	11.6939	736	No
NCU07807	fructose bisphosphate aldolase	22.7661	6.39687	2783	No
NCU07822	hypothetical protein	355.293	37.3227	2716	No
NCU07822	hypothetical protein	65.3239	10.3439	1215	No
NCU07823	scytalone dehydratase	65.3239	10.3439	3000	No
NCU07860	glycosylhydrolase 13-5	113.664	15.8694	1049	No
NCU07861	hypothetical protein	113.664	15.8694	2058	No
NCU07865	THO complex subunit Tho1	421.454	42.4094	1472	No
NCU07898	endoglucanase IV	12.7937	5.05478	2046	No
NCU07929	eukaryotic translation initiation factor 3 subunit 3	481.601	40.3049	2281	No
NCU07931	glyoxylate reductase	14.467	4.77737	2087	No
NCU07947	glycolipid transfer protein HET-C2	78.4242	12.0228	843	No
NCU07963	hypothetical protein	85.2452	12.7417	2615	No
NCU07979	hypothetical protein	30.8785	6.92359	1914	No
NCU08027	nucleoside diphosphatase	16.0057	4.71674	141	No
NCU08033	hypothetical protein	164.743	20.613	2185	No
NCU08036	pre-mRNA-splicing factor syf-1	164.743	20.613	1908	No
NCU08038	CAS1	61.4377	11.6525	2887	No
NCU08040	NEDD8-activating enzyme E1 regulatory subunit	61.4377	11.6525	2764	No
NCU08056	ABC drug exporter AtrF	16.4467	5.03145	1294	No
NCU08096	hypothetical protein	15.877	5.19663	2450	No
NCU08124	3-ketosteroid-delta-1-dehydrogenase	19.2879	6.30292	875	No
NCU08130	hypothetical protein	99.7386	15.0704	2952	No
NCU08134	hypothetical protein	225.599	27.0561	2087	No
NCU08156	hypothetical protein	14.0847	4.16617	2936	No
NCU08173	early conidial development-2	202.105	25.1726	1217	No
NCU08177	serine/threonine protein kinase-51	474.218	46.1591	2261	No
NCU08216	cystathionine beta-synthase	65.8245	12.1149	490	No
NCU08240	hypothetical protein	26.9833	6.28469	2692	No
NCU08308	hypothetical protein	10.3889	3.97878	2894	No
NCU08319	developmental regulator flbA	12.5132	4.71819	2584	No
NCU08321	hypothetical protein	8.78451	3.68033	1685	No
NCU08321	hypothetical protein	12.5132	4.71819	2103	No
NCU08388	COP9 signalosome complex subunit 12	24.1755	5.79982	1143	No
NCU08390	hypothetical protein	24.1755	5.79982	1324	No
NCU08445	misfolded glycoproteins degradation protein Yos9	73.1899	12.9091	464	No
NCU08522	hypothetical protein	26.1867	5.50094	1456	No
NCU08564	hypothetical protein	272.664	33.993	1203	No
NCU08564	hypothetical protein	15.6155	5.23443	2611	No
NCU08615	tyrosinase	15.6603	4.45926	2640	No
NCU08655	hypothetical protein	23.5177	6.07833	2748	No
NCU08656	hypothetical protein	23.5177	6.07833	31	No
NCU08657	hypothetical protein	23.5177	6.07833	1463	No
NCU08663	nonsense-mediated mRNA decay protein 3	29.3342	5.89352	2330	No
NCU08664	tetratricopeptide repeat protein 1	29.3342	5.89352	726	No
NCU08680	hypothetical protein	18.1839	5.09362	248	No
NCU08729	transcription initiation factor TFIID 23-30kDa subunit	35.7223	8.11004	791	No
NCU08734	hypothetical protein	25.173	6.67819	1789	No
NCU08736	cytidylyltransferase	25.173	6.67819	2942	No
NCU08747	monooxygenase	37.6208	6.67868	1189	No
NCU08752	acetylcholinesterase	6.68161	3.26042	1646	No
NCU08804	iron-regulated transporter	12.0446	4.79625	638	No
NCU08807	carbon catabolite regulation	41.7777	6.81722	2405	No
NCU08824	molybdopterin binding domain-containing protein	18.7648	5.14564	43	No
NCU08859	hypothetical protein	75.785	10.6496	1177	No
NCU08860	hypothetical protein	78.912	13.4814	2963	No
NCU08862	hypothetical protein	78.912	13.4814	796	No
NCU08864	hypothetical protein	12.3531	4.03099	2792	No
NCU08879	hypothetical protein	169.851	18.9439	801	No
NCU08912	hypothetical protein	123.768	16.4425	139	No
NCU08934	hypothetical protein	66.0583	10.894	1936	No
NCU08978	hypothetical protein	113.437	14.1554	913	No
NCU09020	hypothetical protein	98.5114	16.3113	2849	No
NCU09033	C6 transcription factor	10.6801	4.55424	2881	No
NCU09035	alcohol dehydrogenase	10.6801	4.55424	737	No
NCU09057	hypothetical protein	8.76698	4.10579	2397	No
NCU09118	DNA topoisomerase I	14.9421	5.26664	1463	No
NCU09131	nucleolar protein 12	21.0817	5.76427	1651	No
NCU09133	anchored cell wall protein-7	13.6477	4.20229	1420	No
NCU09179	hypothetical protein	7.41572	3.64412	1761	No
NCU09225	hypothetical protein	140.131	15.6259	2780	No
NCU09259	hypothetical protein	33.4069	7.75453	2891	No
NCU09261	DNA replication complex GINS protein SLD5	33.4069	7.75453	1104	No
NCU09262	hypothetical protein	33.4069	7.75453	2296	No
NCU09288	hypothetical protein	45.0733	6.80137	1977	No
NCU09323	hypothetical protein	27.0837	5.9834	835	No
NCU09331	HMF1	130.1	16.9659	2399	No
NCU09337	Pheromone-regulated membrane protein 1-like	11.5753	4.2317	1471	No
NCU09338	hypothetical protein	12.1958	3.8521	1856	No
NCU09345	no message in thiamine-1	26.6533	6.83114	515	No
NCU09351	hypothetical protein	7.51951	3.76957	691	No
NCU09352	far upstream element-binding protein 2	10.9403	4.53964	599	No
NCU09379	hypothetical protein	8.28843	3.6705	2043	No
NCU09381	RWD domain-containing protein	8.28843	3.6705	1889	No
NCU09388	hypothetical protein	10.391	3.61655	881	No
NCU09423	secreted protein	117.036	17.4154	874	No
NCU09423	secreted protein	51.6227	10.2331	1738	No
NCU09434	suppressor of meiotic silencing-2	30.7773	7.60189	1510	No
NCU09435	mRNA 3'-end-processing protein RNA-14	266.26	27.5721	2613	No
NCU09437	hypothetical protein	14.2591	4.71738	1459	No
NCU09442	DUF757 domain-containing protein	23.6382	6.667	1959	No
NCU09460	NADH:ubiquinone oxidoreductase 20.1	8.197	3.58611	1651	No
NCU09478	hypothetical protein	20.6916	5.78393	2052	No
NCU09514	hypothetical protein	159.138	12.4611	496	No
NCU09529	hypothetical protein	19.4661	5.22671	2597	No
NCU09532	L-threo-3-deoxy-hexulosonate aldolase	120.84	12.8328	2856	No
NCU09534	peroxiredoxin HYR1	40.4795	7.28583	1052	No
NCU09535	hypothetical protein	40.4795	7.28583	434	No
NCU09545	methylenetetrahydrofolate reductase 2	221.097	24.3987	1243	No
NCU09546	translation initiation factor eIF4E3	221.097	24.3987	1638	No
NCU09567	myo-inositol-1(or 4)-monophosphatase	135.162	16.2115	1896	No
NCU09647	hypothetical protein	16.4069	5.1273	2715	No
NCU09656	carboxymethylenebutenolidase	38.2934	8.32823	248	No
NCU09698	hypothetical protein	48.14	9.1162	1849	No
NCU09705	GAL10	191.227	20.5456	42	No
NCU09733	SUN domain-containing protein	43.2964	6.24564	2302	No
NCU09742	sporulation-specific protein	170.594	20.5742	948	No
NCU09760	hypothetical protein	328.074	30.0617	2333	No
NCU09762	hypothetical protein	33.4721	6.6006	2754	No
NCU09764	hypothetical protein	33.4721	6.6006	2777	No
NCU09799	hypothetical protein	73.0943	11.5695	2317	No
NCU09832	hypothetical protein	27.1859	6.57969	2295	No
NCU09898	hypothetical protein	33.1569	6.63621	2193	No
NCU09906	hypothetical protein	35.0923	8.59459	2310	No
NCU09958	hypothetical protein	133.833	19.4139	721	No
NCU09961	hypothetical protein	133.833	19.4139	2920	No
NCU09968	hypothetical protein	12.0416	3.70334	2725	No
NCU09981	hypothetical protein	36.1255	7.91758	1815	No
NCU10016	thermophilic desulfurizing enzyme family protein	405.515	46.4468	580	No
NCU10030	alpha-L-rhamnosidase C	78.0383	13.6609	1350	No
NCU10039	hypothetical protein	405.645	41.1104	1263	No
NCU10048	pantothenic acid-2	258.516	26.0369	2858	No
NCU10369	hypothetical protein	35.1017	8.08868	1885	No
NCU10400	phospholipase PldA	78.4242	12.0228	626	No
NCU10483	hypothetical protein	24.1036	6.23952	1998	No
NCU10603	hypothetical protein	26.6114	6.08017	2791	No
NCU10618	AP-1 complex subunit theta-1	9.24064	3.45952	1715	No
NCU10766	hypothetical protein	50.39	10.6326	1679	No
NCU10777	GMF family protein	18.7648	5.14564	670	No
NCU10799	hypothetical protein	16.7438	4.91123	2917	No
NCU10861	hypothetical protein	46.3265	8.80022	117	No
NCU10911	hypothetical protein	9.41036	4.45534	389	No
NCU11038	hypothetical protein	19.4078	5.77815	2346	No
NCU11043	hypothetical protein	143.529	20.2247	2756	No
NCU11088	MGMT family protein	16.981	4.69998	834	No
NCU11146	aminotransferase	12.8518	4.50801	68	No
NCU11151	hypothetical protein	100.876	14.5539	1660	No
NCU11174	MIP-2A	25.1757	5.94159	1599	No
NCU11186	NUDIX family hydrolase	74.7801	13.2401	1507	No
NCU11307	CCC1	9.74063	4.12792	1143	No
NCU11345	hypothetical protein	11.9107	4.52731	1173	No
NCU11414	plasma membrane zinc ion transporter	38.2934	8.32823	1585	No
NCU11416	hypothetical protein	33.4721	6.6006	215	No
NCU12021	hypothetical protein	143.342	18.528	559	No
NCU16307	hypothetical protein	15.877	5.19663	1220	No
NCU16333	hypothetical protein	35.5563	7.87262	1273	No
NCU16347	hypothetical protein	47.9813	8.73729	1625	No
NCU16352	hypothetical protein	6.32162	3.44661	1509	No
NCU16372	hypothetical protein	8.78451	3.68033	838	No
NCU16387	hypothetical protein	68.8496	8.68576	1752	No
NCU16396	hypothetical protein	34.374	8.19863	1864	No
NCU16400	hypothetical protein	194.168	19.5343	2431	No
NCU16406	hypothetical protein	49.3179	9.21897	6	No
NCU16482	hypothetical protein	23.8599	6.17222	2217	No
NCU16483	hypothetical protein	23.8599	6.17222	416	No
NCU16490	hypothetical protein	13.6415	4.85066	449	No
NCU16583	hypothetical protein	35.7223	8.11004	2840	No
NCU16594	hypothetical protein	30.3599	6.91583	2775	No
NCU16599	C6 zinc finger domain-containing protein	23.197	6.83259	851	No
NCU16645	hypothetical protein	390.618	35.7219	2329	No
NCU16648	hypothetical protein	15.5823	5.10699	236	No
NCU16678	hypothetical protein	143.236	17.8673	1129	No
NCU16744	hypothetical protein	53.3869	9.05083	1204	No
NCU16762	hypothetical protein	8.71474	3.51706	1486	No
NCU16821	serine/threonine protein kinase-58	129.707	17.0756	1836	No
NCU16822	hypothetical protein	129.707	17.0756	499	No
NCU16848	hypothetical protein	25.2599	5.65841	1688	No
NCU16905	hypothetical protein	405.645	41.1104	2562	No
NCU16959	hypothetical protein	49.6772	8.8673	682	No
NCU16991	hypothetical protein	198.594	20.9392	520	No
NCU16991	hypothetical protein	10.3339	3.48331	2708	No
NCU17069	hypothetical protein	17.2104	5.03656	392	No
NCU17077	hypothetical protein	10.3892	4.25253	1312	No
NCU17104	hypothetical protein	75.9212	10.6263	338	No
NCU17143	hypothetical protein	34.1533	7.52418	2266	No
NCU17145	hypothetical protein	49.7224	10.0517	2261	No
NCU17244	hypothetical protein	35.7176	7.8057	250	No
NCU17281	hypothetical protein	49.3994	9.95886	1817	No
